# Supplementary material for: Identification of mouse soleus muscle proteins altered in response to changes in gravity loading
Source: Sci Rep. 2023 Sep 22;13:15768. doi: 10.1038/s41598-023-42875-8 (PMC10517164; doi:10.1038/s41598-023-42875-8)
Supplement: Supplementary file 2 — Supplementary Tables. [file 41598_2023_42875_MOESM2_ESM.xlsx]

## Sheet: Sheet1
Supplemental Information
Identification of mouse soleus muscle proteins altered in response to changes in gravity loading
Yoko Ino, Takashi Ohira, Ken Kumagai, Yusuke Nakai, Tomoko Akiyama, Kayano Moriyama, Yuriko Takeda, Tomoyuki Saito, Akihide Ryo, Yutaka Inaba, Hisashi Hirano, Yayoi Kimura

## Sheet: Table S1
	Supplemental Table S1. Body weight and muscle wet weights in each experiment.
		Body weight (g)			Soleus (mg)			EDL (mg)			Gast (mg)
		mean±SD	P-value		mean±SD	P-value		mean±SD	P-value		mean±SD	P-value
	Control	26.29±1.00	0.0079		9.28±0.37	0.0079		11.34±0.47	0.0556		136.31±6.13	0.0079
	HU	23.52±1.01			4.94±0.15			10.31±0.60			106.73±4.09
	A1G	24.33±1.47	0.1645		8.67±0.47	0.0152		11.22±0.39	0.0022		122.85±4.17	0.0043
	MicroG	23.22±1.12			7.66±0.56			9.91±0.24			109.33±4.11
	３G	26.22±1.41	0.6508		12.14±0.45	0.0079		13.56±0.77	0.0952		155.11±11.61	0.1508
	１G	26.06±0.67			9.33±0.33			12.36±0.31			140.52±2.98
	P-values were calculated by the Mann–Whitney U-test.

## Sheet: Table S2
	Supplemental Table S2. Soleus muscle proteins with significantly decreased or increased levels (p < 0.01, fold change ≤ 0.5 or ≥ 2) in mice in the 3-g environment compared with the 1-g environment (Progenesis QI for proteomics software).
	Accession	Gene name	Unique peptides	Confidence score	P-value	3-g/1-g	Fractions*	Mass	Description	Normalized abundance
										3-g					1-g
										3-g_1	3-g_2	3-g_3	3-g_4	3-g_5	1-g_1	1-g_2	1-g_3	1-g_4	1-g_5
	P50462	Csrp3	12	1115.78	1.36045e-08	2.64974	Sol / Ins	20881	Cysteine and glycine-rich protein 3 OS=Mus musculus OX=10090 GN=Csrp3 PE=1 SV=1	9.51386e+06	8.27433e+06	8.78065e+06	9.06519e+06	8.62358e+06	3.61211e+06	3.21373e+06	3.02304e+06	3.23501e+06	3.61873e+06
	P09541	Myl4	1	261.66	6.6535e-06	4.33652	Sol / Ins	21146	Myosin light chain 4 OS=Mus musculus OX=10090 GN=Myl4 PE=1 SV=3	83491.4	59538.9	58815.5	38253.8	69474.6	13317.2	13996.5	16731.9	12291.5	15050.6
	P17879	Hspa1b	6	1028.45	6.91288e-06	2.32278	Sol / Ins	70133	Heat shock 70 kDa protein 1B OS=Mus musculus OX=10090 GN=Hspa1b PE=1 SV=3	494894	436195	611035	401853	438651	199280	187694	198984	207317	232490
	Q3TJD7	Pdlim7	1	93.8	1.47118e-05	0.388436	Ins	50087	PDZ and LIM domain protein 7 OS=Mus musculus OX=10090 GN=Pdlim7 PE=1 SV=1	24472.4	24897.1	16454.8	25105.9	20760.2	50417.5	61734.1	70005.7	51253.7	54127.9
	Q9R0P9	Uchl1	6	317.74	1.56165e-05	2.73362	Sol	24822	Ubiquitin carboxyl-terminal hydrolase isozyme L1 OS=Mus musculus OX=10090 GN=Uchl1 PE=1 SV=1	600080	505642	469734	423627	611639	258754	178990	186934	159204	171159
	P30412	Ppic	1	34.85	3.60711e-05	2.89239	Sol	22780	Peptidyl-prolyl cis-trans isomerase C OS=Mus musculus OX=10090 GN=Ppic PE=1 SV=1	4284.06	4897.7	3250.62	3277.89	3934.56	1139.37	1117.91	1943.26	1175.47	1415.89
	Q9D154	Serpinb1a	4	157.19	3.6465e-05	4.00704	Sol	42548	Leukocyte elastase inhibitor A OS=Mus musculus OX=10090 GN=Serpinb1a PE=1 SV=1	131087	103388	109424	78652.4	64879.7	37246.2	20783.6	20933.5	20931.6	21749
	Q8CI43	Myl6b	15	1299.68	5.87202e-05	2.05614	Sol / Ins	22735	Myosin light chain 6B OS=Mus musculus OX=10090 GN=Myl6b PE=1 SV=1	5.23881e+06	5.45163e+06	5.42777e+06	4.5653e+06	5.08819e+06	3.25549e+06	1.97253e+06	2.16198e+06	2.79659e+06	2.34743e+06
	P13707	Gpd1	7	498.12	6.76045e-05	0.440688	Sol	37548	Glycerol-3-phosphate dehydrogenase [NAD(+)], cytoplasmic OS=Mus musculus OX=10090 GN=Gpd1 PE=1 SV=3	211929	196881	209697	236470	197124	438226	488118	662725	356893	441441
	P10126	Eef1a1	2	604.65	9.97369e-05	2.35728	Sol / Ins	50082	Elongation factor 1-alpha 1 OS=Mus musculus OX=10090 GN=Eef1a1 PE=1 SV=3	222795	274361	285425	239174	157214	110114	110059	82955.9	96723.9	100285
	Q80XB4	Nrap	2	126.8	0.000135854	2.26174	Ins	195633	Nebulin-related-anchoring protein OS=Mus musculus OX=10090 GN=Nrap PE=1 SV=3	20804.5	14443.6	14346.1	16894	17657.9	9139.1	6442.25	5556.86	6857.88	9207.92
	Q99JI1	Mustn1	2	114.69	0.000203646	2.14492	Ins	8936	Musculoskeletal embryonic nuclear protein 1 OS=Mus musculus OX=10090 GN=Mustn1 PE=1 SV=1	88447.4	93499.8	72617.1	69064.8	61674.9	43294.1	29383.6	44573.3	32576	29808.6
	Q8BZF8	Pgm5	1	54.66	0.000224485	2.0188	Ins	62181	Phosphoglucomutase-like protein 5 OS=Mus musculus OX=10090 GN=Pgm5 PE=1 SV=2	14107.3	12695.2	16874.3	13825.2	11136	8140.7	5233.67	5598.8	7512.6	7513.71
	Q9DCN2	Cyb5r3	1	72.53	0.000271998	2.69265	Ins	34106	NADH-cytochrome b5 reductase 3 OS=Mus musculus OX=10090 GN=Cyb5r3 PE=1 SV=3	13866.2	12549.6	13899.4	12060.6	11173.8	6986.82	2535.63	4750.53	4878.74	4449.4
	P70695	Fbp2	3	254.99	0.000457889	0.432454	Sol	36924	Fructose-1,6-bisphosphatase isozyme 2 OS=Mus musculus OX=10090 GN=Fbp2 PE=1 SV=2	33921.7	31547.7	36359.9	43927.3	28955.3	57135.4	81291.1	108830	60956.9	95787.1
	Q8BK84	Dupd1	1	50.21	0.0016239	2.14749	Sol	24177	Dual specificity phosphatase DUPD1 OS=Mus musculus OX=10090 GN=Dupd1 PE=2 SV=1	8484.84	10957.8	8004.01	5974.25	11614.4	6320.11	3708.65	3991.1	3520.55	3430.78
	Q80UY1	Carnmt1	1	51.53	0.00212079	0.493764	Sol	46309	Carnosine N-methyltransferase OS=Mus musculus OX=10090 GN=Carnmt1 PE=1 SV=1	6709.85	9738.29	10045.4	10203	4627.4	18314.6	16472.2	17733.4	13148.9	18022.8
	O88990	Actn3	27	2845.43	0.00252823	0.238243	Ins	102978	Alpha-actinin-3 OS=Mus musculus OX=10090 GN=Actn3 PE=2 SV=1	535206	326818	459475	546658	222925	1.45495e+06	2.22811e+06	2.64257e+06	578977	1.87247e+06
	P32848	Pvalb	7	368.9	0.00343999	0.318811	Sol	11923	Parvalbumin alpha OS=Mus musculus OX=10090 GN=Pvalb PE=1 SV=3	534326	241895	405437	462980	241114	709771	1.65465e+06	1.82289e+06	638409	1.08924e+06
	P24549	Aldh1a1	2	144.38	0.00361267	0.484861	Sol	54433	Retinal dehydrogenase 1 OS=Mus musculus OX=10090 GN=Aldh1a1 PE=1 SV=5	16021.6	16169.6	7403.5	20002.4	9971.33	25804	26061	25795.5	33685.2	32135.8
	Q9EQK5	Mvp	3	175.45	0.0069154	2.24981	Sol / Ins	95865	Major vault protein OS=Mus musculus OX=10090 GN=Mvp PE=1 SV=4	12252.4	19255.1	30805.6	15702.7	20884.5	12465	5183.93	6377.31	11324.1	8609.04
	* Identified in soluble (Sol) or insoluble (Ins) fractions.

## Sheet: Table S3
	Supplemental Table S3. Soleus muscle proteins with significantly decreased or increased levels (p < 0.01, fold change ≤ 0.5 or ≥ 2) in mice in the A1-g environment compared with the μ-g environment during spaceflight (Progenesis QI for proteomics software).
	Accession	Gene name	Unique peptides	Confidence score	P-value	A1-g/μ-g	Fractions*	Mass	Description	Normalized abundance
										A1-g						μ-g
										A1-g_1	A1-g_2	A1-g_3	A1-g_4	A1-g_5	A1-g_6	μ-g_1	μ-g_2	μ-g_3	μ-g_4	μ-g_5	μ-g_6
	Q8CC35	Synpo	6	383.13	1.5238e-10	2.37093	Ins	99490	Synaptopodin OS=Mus musculus OX=10090 GN=Synpo PE=1 SV=2	33657	37105.8	35121.6	35072.5	36958.1	33812	14829.7	14370	17047.9	14476	14151.9	14425.5
	P13707	Gpd1	22	1733.29	1.24827e-09	0.315304	Sol	37548	Glycerol-3-phosphate dehydrogenase [NAD(+)], cytoplasmic OS=Mus musculus OX=10090 GN=Gpd1 PE=1 SV=3	216045	250249	226019	233410	195782	204140	679767	774087	600406	783534	695226	671317
	Q9DBD0	Ica	9	646.86	2.44179e-09	0.124585	Sol	76715	Inhibitor of carbonic anhydrase OS=Mus musculus OX=10090 GN=Ica PE=1 SV=1	5236.45	9541.02	5264.31	6255.45	6530.97	7701.98	64843.4	58258.9	55451.3	47028.8	50604.4	49133.8
	P22599	Serpina1b	7	2254.25	8.91076e-09	0.169142	Sol	45946	Alpha-1-antitrypsin 1-2 OS=Mus musculus OX=10090 GN=Serpina1b PE=1 SV=2	68111.3	113894	94052.5	74633	84630.2	92956.7	702589	489651	511945	412634	491151	515301
	Q01339	Apoh	4	183.37	9.36137e-09	0.156719	Sol / Ins	38593	Beta-2-glycoprotein 1 OS=Mus musculus OX=10090 GN=Apoh PE=1 SV=1	1951.03	3318.11	2540.91	2608.1	2876.78	3333.05	22790.1	14304.3	18578.7	14792.5	16809.8	18825
	Q5EBG6	Hspb6	8	605.39	1.08504e-08	2.73779	Sol / Ins	17510	Heat shock protein beta-6 OS=Mus musculus OX=10090 GN=Hspb6 PE=1 SV=1	1.36399e+06	1.2119e+06	1.44374e+06	1.41321e+06	1.54224e+06	1.2396e+06	501370	528298	481918	404336	556390	528170
	Q00897	Serpina1d	6	2114.04	1.39415e-08	0.208645	Sol	45969	Alpha-1-antitrypsin 1-4 OS=Mus musculus OX=10090 GN=Serpina1d PE=1 SV=1	40004.4	66783.8	58148.9	45478.8	47997.4	54762.7	319416	248717	236269	205355	244955	246288
	P01027	C3	41	2740.09	1.60942e-08	0.199004	Sol / Ins	186366	Complement C3 OS=Mus musculus OX=10090 GN=C3 PE=1 SV=3	94702.7	154725	128985	87154.4	124881	116194	744544	532869	569449	555942	607211	540877
	P11859	Agt	6	307.72	2.19273e-08	0.0740138	Sol	51958	Angiotensinogen OS=Mus musculus OX=10090 GN=Agt PE=1 SV=1	926.376	2032.67	1373.02	1043.36	1246.87	1533.96	24314.8	11636.2	23227.4	14396	20573.8	16051
	Q8R1G2	Cmbl	4	234.04	2.45571e-08	0.492187	Sol	27884	Carboxymethylenebutenolidase homolog OS=Mus musculus OX=10090 GN=Cmbl PE=1 SV=1	9567.68	8791.88	9225.89	8381.79	8018.13	8631.69	17207.5	21338.7	16844.6	16878.3	17434.5	17201.1
	P29699	Ahsg	12	1033.36	2.45946e-08	0.148068	Sol	37302	Alpha-2-HS-glycoprotein OS=Mus musculus OX=10090 GN=Ahsg PE=1 SV=1	74478.3	130764	105753	94811.6	87126.1	115632	1.00472e+06	651664	693293	522068	646675	591628
	P46412	Gpx3	4	216.24	2.82935e-08	0.306919	Sol / Ins	25409	Glutathione peroxidase 3 OS=Mus musculus OX=10090 GN=Gpx3 PE=1 SV=2	19225.4	18329.1	18196.5	16718.4	17962	17729.2	70588	48507.5	59872.7	44751.3	61506.5	67181.5
	P07724	Alb	102	7967.43	3.33003e-08	0.165474	Sol / Ins	68648	Serum albumin OS=Mus musculus OX=10090 GN=Alb PE=1 SV=3	5.43314e+06	8.30425e+06	6.57509e+06	5.129e+06	6.76022e+06	6.25532e+06	5.77114e+07	3.27837e+07	3.45847e+07	3.73136e+07	4.05424e+07	2.94699e+07
	P19182	Ifrd1	1	34.4	3.43423e-08	0.103635	Ins	49903	Interferon-related developmental regulator 1 OS=Mus musculus OX=10090 GN=Ifrd1 PE=1 SV=2	53.5882	42.7814	96.1237	56.4614	73.8158	38.5914	564.076	630.728	646.266	518.747	682.308	444.741
	P10649	Gstm1	17	1832.24	3.60802e-08	0.478167	Sol	25953	Glutathione S-transferase Mu 1 OS=Mus musculus OX=10090 GN=Gstm1 PE=1 SV=2	237730	220206	207144	228884	204123	224803	412392	421012	451622	442665	544308	494588
	Q61247	Serpinf2	3	181.18	3.67714e-08	0.151796	Sol	54937	Alpha-2-antiplasmin OS=Mus musculus OX=10090 GN=Serpinf2 PE=1 SV=1	4323.47	8602.05	5298.61	5590.08	4977.07	7081.57	55803.3	37313.7	37361.1	33097.4	35322.5	37424.1
	Q80TJ7	Phf8	1	35.31	4.28303e-08	4.83443	Ins	113482	Histone lysine demethylase PHF8 OS=Mus musculus OX=10090 GN=Phf8 PE=1 SV=2	1464.47	1653.25	1910.59	1831.8	1567.96	1334.95	371.852	401.213	413.344	232.6	326.179	274.287
	Q08460	Kcnma1	1	36.51	4.79243e-08	3.77667	Ins	134310	Calcium-activated potassium channel subunit alpha-1 OS=Mus musculus OX=10090 GN=Kcnma1 PE=1 SV=2	394631	485109	592913	475246	516478	444669	146189	155959	138524	105677	123450	100468
	Q61147	Cp	4	177.21	4.84881e-08	0.188669	Sol	121074	Ceruloplasmin OS=Mus musculus OX=10090 GN=Cp PE=1 SV=2	1709.42	2415.99	1719.63	1517.98	2020.86	1817.54	13541.6	7089.46	9560.8	8624.31	11595.7	8958.84
	P32261	Serpinc1	7	414.66	6.02752e-08	0.247554	Sol	51971	Antithrombin-III OS=Mus musculus OX=10090 GN=Serpinc1 PE=1 SV=1	17536.9	28338.1	22857.4	17262.6	18393	21535.4	103515	66170.1	82688.9	83510.1	81154	91631.1
	P21614	Gc	6	431.65	6.47383e-08	0.151069	Sol	53565	Vitamin D-binding protein OS=Mus musculus OX=10090 GN=Gc PE=1 SV=2	5161.54	7657.78	5342.23	5192.03	6016.02	6937.48	60579.7	27333.9	32525.8	36025.2	46446.6	37423.2
	P06728	Apoa4	17	1028.95	7.81333e-08	0.150165	Sol / Ins	45001	Apolipoprotein A-IV OS=Mus musculus OX=10090 GN=Apoa4 PE=1 SV=3	41651.8	96530.1	55774.4	60036.2	52208.3	87814	489282	366645	463966	427432	488157	388402
	Q64521	Gpd2	1	32.24	8.29569e-08	0.379625	Ins	80902	Glycerol-3-phosphate dehydrogenase, mitochondrial OS=Mus musculus OX=10090 GN=Gpd2 PE=1 SV=2	260.519	257.752	261.643	317.222	293.059	318.551	713.935	742.653	603.038	924.186	796.851	720.477
	P23953	Ces1c	11	981.58	8.45731e-08	0.148073	Sol	61017	Carboxylesterase 1C OS=Mus musculus OX=10090 GN=Ces1c PE=1 SV=4	30207.3	51055.4	38579.2	31489.2	41966.1	47608.7	397232	214736	295042	192629	295055	232250
	Q80XB4	Nrap	29	1718.86	8.69982e-08	0.436831	Ins	195633	Nebulin-related-anchoring protein OS=Mus musculus OX=10090 GN=Nrap PE=1 SV=3	60957.9	76101.7	75733.4	59544.7	76345.2	61105	146473	170231	169482	148229	162655	141023
	P19221	F2	2	71.74	8.81122e-08	0.202648	Sol	70224	Prothrombin OS=Mus musculus OX=10090 GN=F2 PE=1 SV=1	1562.51	1796.77	1671.77	963.108	1395.35	1782.34	9437.8	7009.97	7083.41	5748.06	7848	8132.83
	P63328	Ppp3ca	5	279.54	1.25243e-07	0.476452	Sol	58606	Serine/threonine-protein phosphatase 2B catalytic subunit alpha isoform OS=Mus musculus OX=10090 GN=Ppp3ca PE=1 SV=1	12133.6	14205	12861.8	12812.2	14182.8	15023.2	23567	27813.4	26988.8	28686.6	32006.2	31403.4
	P20918	Plg	13	691.51	1.33741e-07	0.129859	Sol / Ins	90749	Plasminogen OS=Mus musculus OX=10090 GN=Plg PE=1 SV=3	5115.1	11787.2	8454.13	7060.13	11575.5	9494.99	98479.6	55322	68501.6	53047.9	66115.1	70419.3
	Q07456	Ambp	1	35.16	1.38758e-07	0.195662	Sol	39004	Protein AMBP OS=Mus musculus OX=10090 GN=Ambp PE=1 SV=2	1069.85	1609.34	1670.91	1060.02	1545.46	1890.45	10784.3	6540.48	6685.22	7158.01	7455.21	6587.55
	P13542	Myh8	21	23354.2	1.44111e-07	2.8522	Sol / Ins	222569	Myosin-8 OS=Mus musculus OX=10090 GN=Myh8 PE=2 SV=2	3.65928e+06	4.11109e+06	4.6355e+06	4.28098e+06	3.90106e+06	4.9308e+06	1.80801e+06	1.64973e+06	1.6522e+06	1.21476e+06	1.38357e+06	1.23874e+06
	O08677	Kng1	7	426.77	1.53389e-07	0.224599	Sol	73056	Kininogen-1 OS=Mus musculus OX=10090 GN=Kng1 PE=1 SV=1	27302.2	50065.6	40876.7	33748.9	35156.4	41986.4	238208	150129	151783	150098	184336	145647
	P07759	Serpina3k	13	2048.97	1.60607e-07	0.179925	Sol / Ins	46850	Serine protease inhibitor A3K OS=Mus musculus OX=10090 GN=Serpina3k PE=1 SV=2	455837	1.07843e+06	866167	669563	705032	886735	5.49502e+06	3.89497e+06	3.94162e+06	3.71058e+06	4.74892e+06	4.11847e+06
	P01029	C4b	2	110.33	1.60789e-07	0.187982	Sol / Ins	192794	Complement C4-B OS=Mus musculus OX=10090 GN=C4b PE=1 SV=3	1217.1	2900.23	1826.13	2114.11	1834.95	2032.85	12802.5	9009.54	10875.9	9129.01	12451.9	9170.06
	Q64726	Azgp1	2	99.86	1.84302e-07	0.121458	Sol	35310	Zinc-alpha-2-glycoprotein OS=Mus musculus OX=10090 GN=Azgp1 PE=1 SV=2	454.185	294.757	467.329	297.794	344.275	520.648	4277.77	2377.11	4279.29	2024.18	3863.63	2764.91
	P49182	Serpind1	3	138.61	1.89707e-07	0.126267	Sol	54462	Heparin cofactor 2 OS=Mus musculus OX=10090 GN=Serpind1 PE=1 SV=1	602.172	1455.19	1260.37	970.523	911.363	1610.06	11740.3	7368.7	8596.12	6973.68	10028.5	9223.55
	Q00724	Rbp4	2	152.95	2.99476e-07	0.133267	Sol	23191	Retinol-binding protein 4 OS=Mus musculus OX=10090 GN=Rbp4 PE=1 SV=2	701.804	1382.22	936.305	871.172	1029.08	982.715	8955.99	4511.36	10287.5	4744.74	8116.13	7681.04
	A6X935	Itih4	2	89.9	3.03024e-07	0.227063	Sol	104594	Inter alpha-trypsin inhibitor, heavy chain 4 OS=Mus musculus OX=10090 GN=Itih4 PE=1 SV=2	869.908	1329.01	1154.9	1008.19	1070.03	1284.82	7735.01	4179.92	4876.69	3702.04	4734.34	4353.43
	P52430	Pon1	1	81.34	3.06833e-07	0.189861	Sol	39540	Serum paraoxonase/arylesterase 1 OS=Mus musculus OX=10090 GN=Pon1 PE=1 SV=2	806.631	1748.63	1448.38	1013.78	1287.19	1464.21	7851.36	4976.17	8139.93	5698.52	7666.5	6586.09
	Q9D1A4	Asb5	1	53.99	3.57855e-07	0.101997	Ins	36258	Ankyrin repeat and SOCS box protein 5 OS=Mus musculus OX=10090 GN=Asb5 PE=2 SV=1	428.457	512.401	346.977	374.004	151.995	421.272	3751.12	2676.32	4954.17	2989.51	4201.19	3341.14
	O35459	Ech1	9	614.93	4.37136e-07	2.17055	Sol / Ins	36095	Delta(3,5)-Delta(2,4)-dienoyl-CoA isomerase, mitochondrial OS=Mus musculus OX=10090 GN=Ech1 PE=1 SV=1	144865	153863	130597	168680	132937	139814	72644.6	67027.3	77879.9	52250.8	66246.7	65119.7
	Q8BUZ1	Abra	5	193.76	4.7069e-07	0.0913368	Ins	42804	Actin-binding Rho-activating protein OS=Mus musculus OX=10090 GN=Abra PE=1 SV=1	295.229	1142.48	542.874	841.343	399.808	798.209	7290.81	5984.32	9133.67	7160.69	6157.97	8284.84
	P97737	Gdf10	1	37.58	4.73423e-07	0.419339	Sol	52542	Growth/differentiation factor 10 OS=Mus musculus OX=10090 GN=Gdf10 PE=1 SV=2	2816.77	2426.67	2118.9	1981.41	1857.17	2275.2	5688.36	5137.05	5872.88	5950.19	4430.77	5057.3
	Q91YP2	Nln	1	45.6	4.87676e-07	2.13734	Sol	80378	Neurolysin, mitochondrial OS=Mus musculus OX=10090 GN=Nln PE=1 SV=1	842.659	682.15	711.378	598.985	791.71	580.813	305.847	314.892	304.692	347.851	348.654	346.725
	P07309	Ttr	5	291.01	4.97739e-07	0.167773	Sol	15766	Transthyretin OS=Mus musculus OX=10090 GN=Ttr PE=1 SV=1	15634.1	39331.2	29724.9	18172.9	25630.7	27417	212944	133476	152332	127973	172819	129752
	Q61696	Hspa1a	10	2344.43	5.17103e-07	0.233035	Sol / Ins	70036	Heat shock 70 kDa protein 1A OS=Mus musculus OX=10090 GN=Hspa1a PE=1 SV=2	70847.9	80241.5	64139.1	63491.4	80620.9	61056	360489	216976	308902	192149	348456	377037
	Q8K0E8	Fgb	3	134.32	5.46945e-07	0.259716	Sol / Ins	54718	Fibrinogen beta chain OS=Mus musculus OX=10090 GN=Fgb PE=1 SV=1	1672.56	3439.67	2340.39	1643.67	1828.09	2023.64	9437.86	8938.24	7659.04	6897.07	8224.62	8697.82
	Q61129	Cfi	2	99.3	7.95223e-07	0.219266	Sol	67217	Complement factor I OS=Mus musculus OX=10090 GN=Cfi PE=1 SV=3	1417.01	3130.49	2185.25	1783.74	2197.6	2352.09	14687.4	7941.85	9387.51	8191.77	9971.8	9410.29
	Q921I1	Tf	34	2756.59	8.45797e-07	0.213965	Sol	76674	Serotransferrin OS=Mus musculus OX=10090 GN=Tf PE=1 SV=1	255532	484719	431216	254394	320376	326782	2.44449e+06	1.68812e+06	1.38926e+06	1.33884e+06	1.51168e+06	1.31621e+06
	P40936	Inmt	3	131.18	8.77871e-07	0.436856	Sol	29441	Indolethylamine N-methyltransferase OS=Mus musculus OX=10090 GN=Inmt PE=1 SV=1	14523.7	11410.5	9255.99	9513.17	10871.7	13145.1	30381.3	25357.2	24604.7	25221.2	25903.7	25838
	Q80XN0	Bdh1	10	641.82	9.43172e-07	2.85647	Sol / Ins	38274	D-beta-hydroxybutyrate dehydrogenase, mitochondrial OS=Mus musculus OX=10090 GN=Bdh1 PE=1 SV=2	213950	221796	194023	245062	200258	152152	79036.9	65614.4	94568.1	56569.2	70882	62964.3
	Q99P30	Nudt7	1	30.05	1.11678e-06	2.2116	Sol	26840	Peroxisomal coenzyme A diphosphatase NUDT7 OS=Mus musculus OX=10090 GN=Nudt7 PE=1 SV=2	2665.48	2427.8	2707.78	2577.51	2777.39	2643.11	872.969	1257.52	1503.46	1292.73	1093.08	1123.97
	P28665	Mug1	22	2155.1	1.21769e-06	0.256219	Sol	165193	Murinoglobulin-1 OS=Mus musculus OX=10090 GN=Mug1 PE=1 SV=3	112402	167824	147277	112715	166237	162931	791340	499621	557820	379962	674840	489549
	P04186	Cfb	3	127.47	1.43071e-06	0.484989	Sol	84951	Complement factor B OS=Mus musculus OX=10090 GN=Cfb PE=1 SV=2	7830.53	10598.6	9976.44	7603.24	8807.65	9868.21	22907.9	17968.4	18091.7	16433.1	18771.6	18581.6
	Q5SX39	Myh4	84	30929.2	1.47095e-06	0.220868	Sol / Ins	222720	Myosin-4 OS=Mus musculus OX=10090 GN=Myh4 PE=2 SV=1	1.46669e+06	2.61155e+06	3.34222e+06	1.52131e+06	2.2952e+06	2.65945e+06	7.9592e+06	1.13649e+07	8.7028e+06	1.07697e+07	1.16325e+07	1.24882e+07
	A2AQP0	Myh7b	3	2226.68	1.7368e-06	2.21337	Sol / Ins	221360	Myosin-7B OS=Mus musculus OX=10090 GN=Myh7b PE=3 SV=1	245134	304131	343768	267495	273088	263662	153777	135409	144916	112172	117124	103433
	Q61702	Itih1	1	34.51	2.16707e-06	0.141654	Sol	101004	Inter-alpha-trypsin inhibitor heavy chain H1 OS=Mus musculus OX=10090 GN=Itih1 PE=1 SV=2	237.835	616.434	521.171	564.922	284.731	518.286	3825.14	1854.56	3658.15	2575.99	4170.81	3282.15
	Q8BGT5	Gpt2	1	68.33	2.59282e-06	0.00525475	Sol	57906	Alanine aminotransferase 2 OS=Mus musculus OX=10090 GN=Gpt2 PE=1 SV=1	0	0	0	0	48.6508	0	1869.12	1190.39	1507.34	1497.17	1801.12	1393.29
	Q9ESB3	Hrg	3	140.31	3.331e-06	0.249029	Sol / Ins	59126	Histidine-rich glycoprotein OS=Mus musculus OX=10090 GN=Hrg PE=1 SV=2	3571.4	2726.01	2441.16	2430.55	2180.57	2694.44	17761.5	8992.31	11105.3	6713.84	9640.16	10213.6
	Q8VCG4	C8g	2	93.95	3.42118e-06	0.213662	Sol	22494	Complement component C8 gamma chain OS=Mus musculus OX=10090 GN=C8g PE=1 SV=1	738.269	2180.33	1650.85	1263.68	1243.44	1875.74	9145.4	6891.36	5322.38	6464.79	6937.67	7137.83
	Q00623	Apoa1	23	1452.12	4.67443e-06	0.323808	Sol / Ins	30597	Apolipoprotein A-I OS=Mus musculus OX=10090 GN=Apoa1 PE=1 SV=2	342944	777747	571934	514101	510679	749281	2.16988e+06	1.79676e+06	1.70167e+06	1.61064e+06	1.81284e+06	1.6142e+06
	Q9CR42	Ankrd1	1	55.79	5.31063e-06	0.0483768	Ins	35981	Ankyrin repeat domain-containing protein 1 OS=Mus musculus OX=10090 GN=Ankrd1 PE=1 SV=1	71.4395	324.035	37.3922	28.1189	54.262	49.7577	2570.03	2151.65	2859.28	1743.51	1179.5	1175.29
	Q06890	Clu	4	172.62	5.92484e-06	0.344028	Sol	51623	Clusterin OS=Mus musculus OX=10090 GN=Clu PE=1 SV=1	4442.93	7569.35	5514.66	4965.49	5600.36	7158.13	24989.2	13586.3	16546.7	14641	17823.7	14878.2
	P56213	Gfer	1	40.8	6.00013e-06	2.50308	Sol	22862	FAD-linked sulfhydryl oxidase ALR OS=Mus musculus OX=10090 GN=Gfer PE=1 SV=2	490.617	505.526	499.918	603.732	474.547	463.388	158.728	165.786	225.37	169.004	189.025	305.685
	O88746	Tom1	2	121.12	6.02494e-06	2.51625	Sol	54291	Target of Myb protein 1 OS=Mus musculus OX=10090 GN=Tom1 PE=1 SV=1	8950.75	7871.28	7750.43	8418.58	8614.48	8463.12	3106.24	2140.83	3884.01	2684.06	4339.68	3743.28
	Q91X72	Hpx	10	543.66	6.86875e-06	0.181814	Sol	51285	Hemopexin OS=Mus musculus OX=10090 GN=Hpx PE=1 SV=2	17889	28178.5	23642.2	18441.1	20046.2	19619.7	228555	118316	99835.5	92027.7	104636	59639.3
	Q61703	Itih2	3	183.66	7.98327e-06	0.164993	Sol	105861	Inter-alpha-trypsin inhibitor heavy chain H2 OS=Mus musculus OX=10090 GN=Itih2 PE=1 SV=1	1000.09	3190.3	1833.52	1233.24	2551.63	3590.31	17164.2	11392.9	13666.3	11029.8	16480.7	11476.3
	P07901	Hsp90aa1	12	1743.23	1.19495e-05	0.467085	Sol / Ins	84735	Heat shock protein HSP 90-alpha OS=Mus musculus OX=10090 GN=Hsp90aa1 PE=1 SV=4	26275.5	32884.5	31058.1	27231.7	29851.6	28882.6	68467.4	58872.9	54688.1	44529.8	82187.7	68453.3
	Q2TPA8	Hsdl2	3	161.4	1.30959e-05	2.311	Sol / Ins	54174	Hydroxysteroid dehydrogenase-like protein 2 OS=Mus musculus OX=10090 GN=Hsdl2 PE=1 SV=1	7159.48	8015.83	6043.02	9352.8	7417.51	8024.25	2976.37	2893	4271.33	2378.01	4024.81	3366.87
	P97290	Serping1	1	55.32	1.46143e-05	0.283717	Sol	55549	Plasma protease C1 inhibitor OS=Mus musculus OX=10090 GN=Serping1 PE=1 SV=3	1095.33	3084.94	2312.4	2035.58	2170.64	2746.15	10132.4	6968.36	8734.19	6031.72	8335.45	7186.77
	O88990	Actn3	45	5232.1	1.49251e-05	0.414902	Sol / Ins	102978	Alpha-actinin-3 OS=Mus musculus OX=10090 GN=Actn3 PE=2 SV=1	598135	684976	712520	724903	878353	697103	1.55608e+06	1.92329e+06	1.20311e+06	2.20005e+06	1.38737e+06	2.08432e+06
	P70665	Siae	1	34.72	1.61127e-05	0.240636	Sol	60736	Sialate O-acetylesterase OS=Mus musculus OX=10090 GN=Siae PE=1 SV=3	210.069	483.301	404.068	447.84	408.675	449.397	876.855	1916.27	2323.14	1663.69	1691.09	1516.43
	Q69ZT9	Tbc1d30	1	31.76	1.66033e-05	0.117244	Sol	84839	TBC1 domain family member 30 OS=Mus musculus OX=10090 GN=Tbc1d30 PE=1 SV=2	235.151	883.603	571.348	197.298	612.297	316.084	6995.82	3555.13	3334.01	4828.29	2891.85	2411.4
	E9PV24	Fga	6	379.08	1.84196e-05	0.250129	Sol / Ins	87375	Fibrinogen alpha chain OS=Mus musculus OX=10090 GN=Fga PE=1 SV=1	3742.46	13092.3	9685.63	5456.47	5554.14	8077.35	33830.9	34352.2	28148.8	25504.4	26980.5	33522.5
	Q8CI43	Myl6b	13	1094.89	2.11422e-05	2.67779	Sol / Ins	22735	Myosin light chain 6B OS=Mus musculus OX=10090 GN=Myl6b PE=1 SV=1	1.17153e+06	635638	752730	588251	860564	803249	317245	236497	362208	241052	261648	378338
	P27546	Map4	1	40.36	2.22173e-05	2.03024	Ins	117357	Microtubule-associated protein 4 OS=Mus musculus OX=10090 GN=Map4 PE=1 SV=3	1222.63	1212.65	1511.68	1309.41	1491.68	1494.38	754.048	905.694	549.834	670.253	679.873	500.116
	Q9R0H0	Acox1	2	68.09	3.33071e-05	3.66562	Sol	74601	Peroxisomal acyl-coenzyme A oxidase 1 OS=Mus musculus OX=10090 GN=Acox1 PE=1 SV=5	3079.3	2495.64	1389.32	3254.97	1888.48	2437.1	1191.9	605.559	505.618	568.079	514.244	582.497
	Q99NB1	Acss1	4	162.66	3.45274e-05	2.05823	Sol	74576	Acetyl-coenzyme A synthetase 2-like, mitochondrial OS=Mus musculus OX=10090 GN=Acss1 PE=1 SV=1	22182.2	20148.9	18511.6	24178.4	24615	24985.4	12576.2	7720.82	13928.7	8790.66	11876.4	10513.4
	Q8VCM7	Fgg	2	146.17	3.54328e-05	0.212524	Sol / Ins	49360	Fibrinogen gamma chain OS=Mus musculus OX=10090 GN=Fgg PE=1 SV=1	825.84	3940.15	2466.73	1367.91	1636.69	2210.09	10879.6	11552.5	8594.75	6818.26	9523.38	11201
	Q9DBB9	Cpn2	2	111.14	3.82646e-05	0.205268	Sol	60441	Carboxypeptidase N subunit 2 OS=Mus musculus OX=10090 GN=Cpn2 PE=1 SV=2	225.351	1205.26	775.877	509.482	640.737	890.176	4101.13	3424.41	2908.08	3154.75	3900.43	3200.65
	Q8K4G5	Ablim1	6	335.28	3.93764e-05	2.45685	Ins	96743	Actin-binding LIM protein 1 OS=Mus musculus OX=10090 GN=Ablim1 PE=1 SV=1	85367.8	55016.1	57897.6	59290.1	93557.9	58594.7	34242	20904.2	34222.5	25536	21937.7	29925.7
	P70695	Fbp2	3	215.21	4.07694e-05	0.299095	Sol	36924	Fructose-1,6-bisphosphatase isozyme 2 OS=Mus musculus OX=10090 GN=Fbp2 PE=1 SV=2	6185.45	5968.28	6593.86	4124.91	3601.48	2619.44	15604.8	18356.6	20390	18250	14121.7	10548.2
	Q6R0H7	Gnas	1	31.73	4.22208e-05	2.93144	Ins	121429	Guanine nucleotide-binding protein G(s) subunit alpha isoforms XLas OS=Mus musculus OX=10090 GN=Gnas PE=1 SV=1	52291.2	52592.7	61532.8	50262.4	46920.8	82208.4	22092	31177.5	19309.4	12960.6	12925.2	19500.7
	P08226	Apoe	4	245.07	5.21577e-05	0.422402	Sol / Ins	35844	Apolipoprotein E OS=Mus musculus OX=10090 GN=Apoe PE=1 SV=2	3240.03	5919.39	3486.48	3153.31	3968.04	6069.78	8828.81	12870.9	10151.5	10446.5	9212.08	9657.18
	Q80YC5	F12	1	48.71	5.86726e-05	0.302968	Sol	65658	Coagulation factor XII OS=Mus musculus OX=10090 GN=F12 PE=1 SV=2	506.202	1026.13	614.368	690.711	1039.84	928.838	3580.03	2163.7	3311.4	1537.86	3056.68	2213.68
	P17879	Hspa1b	1	1907.67	6.72753e-05	0.160911	Sol	70133	Heat shock 70 kDa protein 1B OS=Mus musculus OX=10090 GN=Hspa1b PE=1 SV=3	1205.95	1327.93	307.677	509.323	1111.59	808.361	7243.08	3226.32	4862.15	3025.87	6982.68	7416.14
	P06909	Cfh	1	32.87	9.96003e-05	0.332082	Sol	139047	Complement factor H OS=Mus musculus OX=10090 GN=Cfh PE=1 SV=2	213.485	768.743	574.513	416.162	533.757	551.296	1747.1	1666.5	1248.11	1327.79	1571.68	1647.24
	O70571	Pdk4	6	380.57	0.0001342	0.3582	Sol / Ins	46567	[Pyruvate dehydrogenase (acetyl-transferring)] kinase isozyme 4, mitochondrial OS=Mus musculus OX=10090 GN=Pdk4 PE=1 SV=1	23507.3	26916.1	16246.2	32564.3	25366.3	27993.1	49602.4	55308.4	96594.2	48879.1	104376	71240.9
	P32848	Pvalb	5	231.26	0.000139705	0.335065	Sol	11923	Parvalbumin alpha OS=Mus musculus OX=10090 GN=Pvalb PE=1 SV=3	15390.7	14287.3	22882.7	12549.7	24126.9	12452.5	88021.7	54006.3	40194.2	42097.3	45277.4	33896.4
	Q8BRT1	Clasp2	1	32.33	0.000147373	0.417792	Ins	140652	CLIP-associating protein 2 OS=Mus musculus OX=10090 GN=Clasp2 PE=1 SV=1	6828.18	9467.1	5078.6	7070.82	7736.08	5949.68	20845.5	23995.3	11685.8	15485	12335	16494.2
	P11680	Cfp	1	36.2	0.000175379	0.17097	Sol	50293	Properdin OS=Mus musculus OX=10090 GN=Cfp PE=1 SV=2	18.3437	64.6027	20.2579	24.9079	18.7909	11.3336	61.7849	99.4274	162.567	139.392	217.23	245.124
	P03987	#VALUE!	1	78.75	0.00020274	0.20755	Sol	43901	Ig gamma-3 chain C region OS=Mus musculus OX=10090 PE=1 SV=2	1030.27	791.474	2847.45	1965.26	2269.15	4177.78	11340.3	7372.14	14381.1	5772.12	10456.8	13705.2
	Q6W8Q3	Pcp4l1	1	63.29	0.000218035	4.96942	Sol	7498	Purkinje cell protein 4-like protein 1 OS=Mus musculus OX=10090 GN=Pcp4l1 PE=1 SV=1	984.862	1471.88	714.202	795.633	868.237	978.929	304.048	155.805	317.629	158.165	44.1929	190.064
	Q80U72	Scrib	1	35.94	0.000330303	0.419762	Ins	173952	Protein scribble homolog OS=Mus musculus OX=10090 GN=Scrib PE=1 SV=2	1061.61	1186.47	559.443	879.274	776.698	1422.58	3175.43	2469.23	2750.37	2010.58	1900.91	1715.92
	Q8VCW8	Acsf2	1	33.62	0.000365363	2.3289	Sol	67907	Medium-chain acyl-CoA ligase ACSF2, mitochondrial OS=Mus musculus OX=10090 GN=Acsf2 PE=1 SV=1	3710.56	1660.44	2372.09	2180.96	2460.55	1738.26	835.36	854.4	1566.02	943.257	1101.82	763.318
	P62242	Rps8	1	51.8	0.000390908	2.25546	Ins	24190	40S ribosomal protein S8 OS=Mus musculus OX=10090 GN=Rps8 PE=1 SV=2	1168.23	1290.98	1136.88	1641.59	1084.1	1560.89	671.54	731.603	663.387	276.464	547.668	604.269
	Q9JHG6	Rcan1	1	33.1	0.00046221	0.152077	Sol	28119	Calcipressin-1 OS=Mus musculus OX=10090 GN=Rcan1 PE=1 SV=2	24.3226	209.107	82.5461	185.38	381.471	260.436	1184.76	1009.59	1613.31	889.046	1774.62	1046.36
	P01868	Ighg1	2	103.62	0.000475219	0.266016	Sol	35682	Ig gamma-1 chain C region secreted form OS=Mus musculus OX=10090 GN=Ighg1 PE=1 SV=1	5529.76	6004.04	7778.19	6138.09	21761.8	5292.4	43662.6	55971.7	26831.1	20323.2	30195.9	20387.9
	P62270	Rps18	2	80.95	0.000544581	3.15303	Ins	17708	40S ribosomal protein S18 OS=Mus musculus OX=10090 GN=Rps18 PE=1 SV=3	1048.68	1092.76	1355.65	1450.29	1719.91	1837.85	442.084	657.612	567.085	162.879	617.027	250.763
	Q9R0Q7	Ptges3	1	45.35	0.000614032	2.10353	Sol	18709	Prostaglandin E synthase 3 OS=Mus musculus OX=10090 GN=Ptges3 PE=1 SV=1	388.026	463.242	719.985	457.644	559.9	524.537	314.343	371.838	199.097	202.896	156.563	235.315
	Q9CQJ6	Denr	1	61.55	0.000677206	2.28834	Sol	22152	Density-regulated protein OS=Mus musculus OX=10090 GN=Denr PE=1 SV=1	377.299	263.452	521.627	515.985	456.303	457.472	148.155	251.838	140.645	117.311	194.842	279.97
	P26262	Klkb1	1	47.68	0.000720733	0.0844709	Sol	71336	Plasma kallikrein OS=Mus musculus OX=10090 GN=Klkb1 PE=1 SV=2	59.962	68.6068	56.9891	2.05257	6.11264	53.9599	687.533	587.182	398.213	268.433	397.214	593.596
	P09813	Apoa2	1	87.59	0.000729411	0.39664	Sol / Ins	11302	Apolipoprotein A-II OS=Mus musculus OX=10090 GN=Apoa2 PE=1 SV=2	12292.9	22446.2	18683.4	13433.8	15393.1	21053	65322.6	66187.2	30609	31246.1	37723.9	29354.9
	Q9EPM5	Sync	1	59.94	0.000923446	2.34675	Sol	53597	Syncoilin OS=Mus musculus OX=10090 GN=Sync PE=1 SV=1	971.344	610.944	462.755	529.327	639.98	532.549	162.38	166.93	456.411	314.387	237.55	258.974
	P01644		1	42.35	0.00104801	0.495481	Sol	11903	Ig kappa chain V-V region HP R16.7 OS=Mus musculus OX=10090 PE=1 SV=1	3025.44	2775.65	4782.09	2604.84	4706.88	2974.26	9625.73	5996.7	9348.07	5841.32	5121.18	6185.97
	P70398	Usp9x	1	42.63	0.00111352	2.51085	Sol	290526	Probable ubiquitin carboxyl-terminal hydrolase FAF-X OS=Mus musculus OX=10090 GN=Usp9x PE=1 SV=2	226.764	322.11	389.462	330.298	357.236	254.686	102.54	67.5309	59.6035	165.657	144.793	208.846
	P11276	Fn1	3	126.3	0.00118713	0.445318	Ins	272368	Fibronectin OS=Mus musculus OX=10090 GN=Fn1 PE=1 SV=4	773.233	2785.2	2202.9	1522.34	1148.89	1680.63	3177.17	3306.02	4297.44	3404.29	4637.86	3887.29
	Q9CRB8	Mtfp1	1	52.18	0.00128657	2.20939	Sol	18303	Mitochondrial fission process protein 1 OS=Mus musculus OX=10090 GN=Mtfp1 PE=1 SV=1	1526.24	1431.2	693.495	1543.72	1195.66	1137.04	690.364	295.985	553.609	715.594	614.21	537.223
	P68033	Actc1	1	8455.35	0.00136874	0.476202	Sol / Ins	41992	Actin, alpha cardiac muscle 1 OS=Mus musculus OX=10090 GN=Actc1 PE=1 SV=1	1128.6	909.698	935.382	864.793	962.355	1357.07	2835.77	1679.62	1228.12	2300.08	3142.93	1744.76
	P33622	Apoc3	1	45.36	0.00164076	0.263684	Sol	10975	Apolipoprotein C-III OS=Mus musculus OX=10090 GN=Apoc3 PE=1 SV=2	602.543	4889	2240.55	1075.01	1600.99	3605.9	14118.3	10380.5	6898.85	9619.31	7428.51	4701.53
	P01867	Igh-3	1	51.24	0.00173662	0.202377	Sol	44231	Ig gamma-2B chain C region OS=Mus musculus OX=10090 GN=Igh-3 PE=1 SV=3	681.807	1139.05	5583.5	4178.29	4440.48	11730.7	28056.9	13223	33594.7	15275	25014.3	21975.5
	P01837	Igkc	1	97.61	0.00192825	0.263716	Sol / Ins	11927	Immunoglobulin kappa constant OS=Mus musculus OX=10090 GN=Igkc PE=1 SV=2	386.513	552.333	1388.18	669.629	1511.84	2534.9	6851.53	2851.2	6511.22	2056.84	4525.93	3911.47
	P29788	Vtn	1	57.17	0.00201268	0.14322	Sol	54814	Vitronectin OS=Mus musculus OX=10090 GN=Vtn PE=1 SV=2	12.7747	210.486	262.683	120.069	275.662	198.607	2061.45	877.172	1422.73	688.413	1879.31	613.732
	P31532	Saa4	1	54.94	0.00235274	0.07836	Sol	15078	Serum amyloid A-4 protein OS=Mus musculus OX=10090 GN=Saa4 PE=1 SV=2	113.107	132.852	312.53	1.90366	275.181	73.3657	1821.39	1537.93	2613.75	766.038	2306.88	2553.56
	Q62418	Dbnl	1	58.92	0.00343173	2.12007	Sol	48670	Drebrin-like protein OS=Mus musculus OX=10090 GN=Dbnl PE=1 SV=2	555.088	677.721	429.776	542.669	811.909	537.623	246.756	286.139	349.699	146.473	500.466	147.193
	Q8JZQ9	Eif3b	1	34.82	0.0058964	2.11915	Sol	91313	Eukaryotic translation initiation factor 3 subunit B OS=Mus musculus OX=10090 GN=Eif3b PE=1 SV=1	980.861	923.936	687.066	725.601	803.869	811.007	115.83	333.361	350.598	362.38	516.748	648.587
	P70402	Mybph	5	327.99	0.00865379	0.373172	Sol	52609	Myosin-binding protein H OS=Mus musculus OX=10090 GN=Mybph PE=2 SV=2	15115.2	8955.31	18104.4	4857.8	20355.1	10410.9	37734	19310.1	27355	30109.6	19452	74518.8
	* Identified in soluble (Sol) or insoluble (Ins) fractions.

## Sheet: Table S4
	Supplemental Table S4. Soleus muscle proteins with significantly decreased or increased levels (p < 0.01, fold change ≤ 0.5 or ≥ 2) in the soleus muscle of control mice compared with HU mice (Progenesis QI for proteomics software).
	Accession	Gene name	Unique peptides	Confidence score	P-value	Control/HU	Fractions*	Mass	Description	Normalized abundance
										Control					HU
										Cont_2	Cont_3	Cont_4	Cont_7	Cont_8	HU_2	HU_3	HU_5	HU_7	HU_8
	Q9WV35	Apobec2	9	548.72	2.56735e-08	0.320392	Sol / Ins	25644	C->U-editing enzyme APOBEC-2 OS=Mus musculus OX=10090 GN=Apobec2 PE=1 SV=1	644981	636873	714797	763957	672250	2.13106e+06	2.27547e+06	2.3602e+06	2.09445e+06	1.85339e+06
	Q9WV06	Ankrd2	17	1161.66	2.82811e-08	4.59444	Sol / Ins	36684	Ankyrin repeat domain-containing protein 2 OS=Mus musculus OX=10090 GN=Ankrd2 PE=1 SV=3	4.78192e+06	5.16523e+06	4.60578e+06	5.0115e+06	5.05924e+06	883379	1.32698e+06	1.15502e+06	993144	1.00093e+06
	P56812	Pdcd5	2	145.86	3.37967e-08	2.56132	Sol	14266	Programmed cell death protein 5 OS=Mus musculus OX=10090 GN=Pdcd5 PE=1 SV=3	56559.9	52394.7	47162.6	50192.4	46881.9	19220.7	18506.2	19180.6	19930.7	22013.6
	P09528	Fth1	4	332.98	1.15368e-07	0.347585	Sol	21053	Ferritin heavy chain OS=Mus musculus OX=10090 GN=Fth1 PE=1 SV=2	225143	254150	182787	238011	224355	607146	664105	612836	659129	691807
	P02468	Lamc1	5	285.71	1.79524e-07	0.458833	Ins	177185	Laminin subunit gamma-1 OS=Mus musculus OX=10090 GN=Lamc1 PE=1 SV=2	41693.7	33593.6	39579.3	37687.3	37640.1	77559.6	88334.8	76449.1	84181.7	87991.4
	Q99JB8	Pacsin3	3	125.83	3.00063e-07	0.341422	Ins	48555	Protein kinase C and casein kinase II substrate protein 3 OS=Mus musculus OX=10090 GN=Pacsin3 PE=1 SV=1	30535.6	31209.8	36288	32625.6	28830.4	83535.8	111692	92726.2	97914.4	81264.9
	Q61292	Lamb2	7	417.9	4.55501e-07	0.401938	Ins	196451	Laminin subunit beta-2 OS=Mus musculus OX=10090 GN=Lamb2 PE=1 SV=2	33812.8	27664.6	27639.5	26466.8	24848	67188.5	70134.7	66925.9	65567.1	79570.1
	P21619	Lmnb2	1	36.99	4.66224e-07	0.293721	Ins	67277	Lamin-B2 OS=Mus musculus OX=10090 GN=Lmnb2 PE=1 SV=2	4772.75	5321.31	5921.19	5895.17	4252.5	16806	21933.7	16273	16682.2	17379.1
	Q91ZJ5	Ugp2	29	1743.45	5.56441e-07	2.40834	Sol / Ins	56944	UTP--glucose-1-phosphate uridylyltransferase OS=Mus musculus OX=10090 GN=Ugp2 PE=1 SV=3	4.5308e+06	3.50541e+06	4.21478e+06	4.07392e+06	3.96961e+06	1.74411e+06	1.96718e+06	1.59684e+06	1.57305e+06	1.54561e+06
	P14733	Lmnb1	5	183.24	7.37694e-07	0.269734	Ins	66745	Lamin-B1 OS=Mus musculus OX=10090 GN=Lmnb1 PE=1 SV=3	11339.4	8677.92	9363.14	10670.3	11753	32326.5	48083.3	39770.4	39669.4	32205.4
	Q91YE8	Synpo2	14	890.8	9.20014e-07	2.15234	Ins	116455	Synaptopodin-2 OS=Mus musculus OX=10090 GN=Synpo2 PE=1 SV=2	1.21425e+06	1.20246e+06	1.37609e+06	1.34422e+06	1.07796e+06	564713	649991	530814	542383	599643
	P13542	Myh8	25	20933.2	1.2119e-06	4.82882	Sol / Ins	222569	Myosin-8 OS=Mus musculus OX=10090 GN=Myh8 PE=2 SV=2	3.61298e+07	3.99128e+07	3.1627e+07	3.18081e+07	4.44345e+07	9.70607e+06	8.10646e+06	6.00576e+06	8.57038e+06	5.69772e+06
	P40936	Inmt	3	192.6	1.28294e-06	0.228801	Sol	29441	Indolethylamine N-methyltransferase OS=Mus musculus OX=10090 GN=Inmt PE=1 SV=1	21094	24448.7	33110.2	30921.9	24864.4	91753.5	108455	129527	146646	111200
	Q5NBX1	Cobl	1	50.52	1.37388e-06	0.330387	Ins	143777	Protein cordon-bleu OS=Mus musculus OX=10090 GN=Cobl PE=1 SV=1	5752.87	6948.68	8346.67	7697.28	5334.3	19045.9	22053.3	20472.5	20575.9	21003.7
	P34914	Ephx2	7	398.48	1.6351e-06	2.13993	Sol	62475	Bifunctional epoxide hydrolase 2 OS=Mus musculus OX=10090 GN=Ephx2 PE=1 SV=2	748770	720992	666608	750328	702047	300416	383968	338478	369324	284854
	Q9CRB6	Tppp3	1	67.13	1.82166e-06	0.335676	Sol / Ins	18954	Tubulin polymerization-promoting protein family member 3 OS=Mus musculus OX=10090 GN=Tppp3 PE=1 SV=1	74248.8	81753.2	75199.3	64613.1	66520.6	176082	238978	259952	224023	180383
	P23927	Cryab	31	2042.79	1.87737e-06	3.18407	Sol / Ins	20056	Alpha-crystallin B chain OS=Mus musculus OX=10090 GN=Cryab PE=1 SV=2	4.57901e+07	4.23451e+07	4.07861e+07	4.47101e+07	4.7146e+07	1.15765e+07	1.55308e+07	1.55432e+07	1.63543e+07	1.03333e+07
	Q8R2G4	Art3	1	55.84	2.2023e-06	0.306568	Sol / Ins	41988	Ecto-ADP-ribosyltransferase 3 OS=Mus musculus OX=10090 GN=Art3 PE=1 SV=2	13318.2	12349.8	14803.4	15641.8	12341.2	43624.6	48256.6	51519	31808.5	48084.4
	P13541	Myh3	3	6978.51	2.348e-06	2.54783	Ins	223652	Myosin-3 OS=Mus musculus OX=10090 GN=Myh3 PE=2 SV=2	577027	622656	559242	611412	739641	281376	231798	195800	264930	246735
	Q60675	Lama2	5	238.61	4.41032e-06	0.47969	Ins	343593	Laminin subunit alpha-2 OS=Mus musculus OX=10090 GN=Lama2 PE=1 SV=2	31271.6	30760.7	28284.6	25052.2	26314.2	50099.7	62076.8	63245.7	54161.1	65780.8
	Q6P3D7	Spic	1	32.11	4.58438e-06	3.10489	Sol	27925	Transcription factor Spi-C OS=Mus musculus OX=10090 GN=Spic PE=1 SV=1	106262	81674.8	84615.1	116728	97622.2	33600.3	37781.8	30137.5	23321.6	31976.6
	P29391	Ftl1	1	32.54	4.72747e-06	0.223361	Sol	20790	Ferritin light chain 1 OS=Mus musculus OX=10090 GN=Ftl1 PE=1 SV=2	6151.43	6846.29	4325.87	7731.48	5269.5	28915.4	31609.9	18670.8	30435.5	26133.3
	Q6R0H7	Gnas	1	61.32	4.96019e-06	5.91842	Ins	121429	Guanine nucleotide-binding protein G(s) subunit alpha isoforms XLas OS=Mus musculus OX=10090 GN=Gnas PE=1 SV=1	526160	623460	461726	630190	665595	123729	132286	67107.1	105098	62981.5
	Q08460	Kcnma1	1	33.35	6.02289e-06	5.66723	Ins	134310	Calcium-activated potassium channel subunit alpha-1 OS=Mus musculus OX=10090 GN=Kcnma1 PE=1 SV=2	4.64148e+06	4.31587e+06	3.833e+06	3.88696e+06	5.54909e+06	949803	985233	553104	954061	479713
	Q9CXS4	Cenpv	2	101.19	6.64278e-06	0.321323	Ins	27524	Centromere protein V OS=Mus musculus OX=10090 GN=Cenpv PE=1 SV=2	27925.7	20918.8	23936.5	32990.5	22100	62801.3	90668.6	85103.1	89122.4	70257.8
	Q9R069	Bcam	1	39.78	6.92847e-06	0.37376	Ins	67628	Basal cell adhesion molecule OS=Mus musculus OX=10090 GN=Bcam PE=1 SV=1	646.866	654.925	742.463	719.538	989.073	1914.55	1838.53	1726.38	2194	2367.39
	P48678	Lmna	28	1866.22	7.36026e-06	0.48734	Ins	74193	Prelamin-A/C OS=Mus musculus OX=10090 GN=Lmna PE=1 SV=2	1.30865e+06	1.44303e+06	1.42293e+06	1.44262e+06	1.40292e+06	2.47194e+06	3.60456e+06	3.0321e+06	2.68578e+06	2.61064e+06
	P27573	Mpz	2	92.86	7.38528e-06	0.292998	Ins	27604	Myelin protein P0 OS=Mus musculus OX=10090 GN=Mpz PE=1 SV=1	53800.7	41125	38904.8	44051.9	30927.3	155588	169899	149986	130197	106995
	Q8R4E4	Myoz3	2	109.79	8.3075e-06	0.319198	Ins	26965	Myozenin-3 OS=Mus musculus OX=10090 GN=Myoz3 PE=1 SV=1	18487.9	21814.6	24009.9	20291.1	13312.1	61058.2	67980.3	49873.5	61042.2	66800.8
	P28352	Apex1	1	60.27	1.22902e-05	0.292875	Ins	35468	DNA-(apurinic or apyrimidinic site) lyase OS=Mus musculus OX=10090 GN=Apex1 PE=1 SV=2	662.25	955.007	893.978	656.131	602.99	2693.74	2951.3	2959.86	1811.74	2456.96
	O89104	Sypl2	2	102.71	1.53984e-05	0.421596	Sol / Ins	29205	Synaptophysin-like protein 2 OS=Mus musculus OX=10090 GN=Sypl2 PE=1 SV=1	31023.9	39730.5	46447.7	39169.1	48690.1	91064.1	94911.7	83484.9	106117	110815
	P46412	Gpx3	2	105.62	1.62837e-05	0.420029	Sol / Ins	25409	Glutathione peroxidase 3 OS=Mus musculus OX=10090 GN=Gpx3 PE=1 SV=2	41142.8	54575.2	57430.8	45191.2	44347.6	97521.5	139816	128601	100711	111138
	Q8VHX6	Flnc	75	5107.65	2.04012e-05	2.19095	Sol / Ins	290937	Filamin-C OS=Mus musculus OX=10090 GN=Flnc PE=1 SV=3	1.14443e+07	1.10352e+07	1.06808e+07	8.62883e+06	1.19894e+07	4.69369e+06	4.73423e+06	4.3604e+06	4.42367e+06	6.33374e+06
	P15105	Glul	3	162.73	2.169e-05	0.366351	Sol	42092	Glutamine synthetase OS=Mus musculus OX=10090 GN=Glul PE=1 SV=6	30217.7	25600.6	35599.2	25434.8	31628	94752.7	67049.3	102710	64217.3	76566
	P56376	Acyp1	1	55.43	2.61346e-05	2.39973	Sol	11234	Acylphosphatase-1 OS=Mus musculus OX=10090 GN=Acyp1 PE=1 SV=2	28893.5	39718.1	30020.4	31485.6	31714.4	10940.8	12309.7	13262.9	12571.4	18352.7
	Q9R059	Fhl3	8	597.19	2.69507e-05	0.337807	Sol / Ins	31773	Four and a half LIM domains protein 3 OS=Mus musculus OX=10090 GN=Fhl3 PE=1 SV=2	307612	492544	339600	328721	376576	1.27653e+06	1.19914e+06	1.00747e+06	757686	1.22102e+06
	P15626	Gstm2	2	509.43	2.74734e-05	0.492049	Sol	25700	Glutathione S-transferase Mu 2 OS=Mus musculus OX=10090 GN=Gstm2 PE=1 SV=2	51988.5	39428.6	56281.6	47418.8	44548.5	104647	101792	86222.6	111031	83384.6
	Q925I1	Atad3	1	33.37	2.80267e-05	0.447392	Ins	66701	ATPase family AAA domain-containing protein 3 OS=Mus musculus OX=10090 GN=Atad3 PE=1 SV=1	1070.17	1092.35	1262.41	1072.26	1223.51	2603.06	1879.36	2343.66	2995.58	2965.09
	Q922J3	Clip1	2	160.79	3.31087e-05	4.16769	Sol	155718	CAP-Gly domain-containing linker protein 1 OS=Mus musculus OX=10090 GN=Clip1 PE=1 SV=1	15217.7	7232.17	8286.23	13779.6	11985.2	2213.58	3242.05	3333	2468.85	2299.41
	P13020	Gsn	5	293.87	3.72267e-05	0.464803	Sol / Ins	85888	Gelsolin OS=Mus musculus OX=10090 GN=Gsn PE=1 SV=3	102710	109135	120162	97000.7	82066.2	186459	257107	250351	187355	218278
	Q8BG05	Hnrnpa3	1	145.36	3.98241e-05	0.482781	Ins	39628	Heterogeneous nuclear ribonucleoprotein A3 OS=Mus musculus OX=10090 GN=Hnrnpa3 PE=1 SV=1	15631.4	17836	17412.7	14898.2	13193.8	27943.8	40773.1	35486.3	30417.4	28956.8
	P35278	Rab5c	2	73.24	4.20682e-05	0.421144	Ins	23398	Ras-related protein Rab-5C OS=Mus musculus OX=10090 GN=Rab5c PE=1 SV=2	6354.71	6851.11	10100.8	7675.88	6842.66	15557.2	22085	20060.8	16001.5	16110.8
	E9QA62	Lmod3	1	55.58	4.38473e-05	0.435531	Ins	65648	Leiomodin-3 OS=Mus musculus OX=10090 GN=Lmod3 PE=1 SV=1	6094.72	4886.78	6737.99	5122.53	5010.51	9897.39	16443	13240.2	12282.3	12087.7
	P37804	Tagln	1	33.05	4.62009e-05	0.202966	Ins	22561	Transgelin OS=Mus musculus OX=10090 GN=Tagln PE=1 SV=3	1491	1544.49	2520.79	2457.12	1117.93	6338.43	13569.3	9458.12	7529.8	8093.67
	P15508	Sptb	2	186.4	5.02368e-05	0.498404	Ins	245098	Spectrin beta chain, erythrocytic OS=Mus musculus OX=10090 GN=Sptb PE=1 SV=4	6229.57	5257.96	8175.91	5460.4	6400.28	13695	14056	11150.8	11610.8	12737.7
	P63158	Hmgb1	1	52.16	5.11994e-05	0.454466	Ins	24878	High mobility group protein B1 OS=Mus musculus OX=10090 GN=Hmgb1 PE=1 SV=2	50229.6	43196.6	40234.8	66842.9	46950.9	96470.7	122678	121797	106599	96950.9
	Q8BJS4	Sun2	1	39.41	5.33002e-05	0.166747	Ins	81555	SUN domain-containing protein 2 OS=Mus musculus OX=10090 GN=Sun2 PE=1 SV=3	318.176	91.4914	319.744	233.307	203.858	1747.63	1539.38	1214.68	1252.41	1241.98
	Q5EBG6	Hspb6	8	532.85	5.64273e-05	2.05105	Sol / Ins	17510	Heat shock protein beta-6 OS=Mus musculus OX=10090 GN=Hspb6 PE=1 SV=1	8.92466e+06	7.74075e+06	7.4233e+06	8.30056e+06	8.91325e+06	3.08294e+06	5.04311e+06	4.28077e+06	4.27639e+06	3.45403e+06
	Q91X72	Hpx	5	373.98	5.84991e-05	0.287895	Sol	51285	Hemopexin OS=Mus musculus OX=10090 GN=Hpx PE=1 SV=2	144519	203660	146250	124576	111947	357065	549110	700078	548922	383779
	Q5SX39	Myh4	66	26172.4	5.86154e-05	0.20579	Sol / Ins	222720	Myosin-4 OS=Mus musculus OX=10090 GN=Myh4 PE=2 SV=1	7.91827e+06	1.0812e+07	7.11167e+06	6.79792e+06	8.11157e+06	5.77828e+07	1.9738e+07	3.8197e+07	3.43885e+07	4.79185e+07
	Q99MQ4	Aspn	7	428.97	6.51835e-05	0.447707	Ins	42545	Asporin OS=Mus musculus OX=10090 GN=Aspn PE=1 SV=1	581689	566616	578767	657257	462646	941035	1.18732e+06	1.56378e+06	1.45113e+06	1.21575e+06
	Q9WTR5	Cdh13	3	203.67	6.70861e-05	0.449366	Sol / Ins	78137	Cadherin-13 OS=Mus musculus OX=10090 GN=Cdh13 PE=1 SV=2	70083	73829	85321.6	74732.8	64379.7	127725	220116	170598	161811	139451
	P51885	Lum	6	403.48	6.89451e-05	0.467271	Sol / Ins	38241	Lumican OS=Mus musculus OX=10090 GN=Lum PE=1 SV=2	557804	577453	623654	580469	470513	912406	1.44118e+06	1.44351e+06	1.08571e+06	1.13061e+06
	P97927	Lama4	1	38.63	6.93069e-05	0.419651	Ins	201692	Laminin subunit alpha-4 OS=Mus musculus OX=10090 GN=Lama4 PE=1 SV=2	1176.17	1051.65	1691.55	1018.48	874	2803.28	2922.01	2809.92	2343.52	2970.51
	Q9CQS8	Sec61b	1	58.94	7.12812e-05	0.447331	Ins	9952	Protein transport protein Sec61 subunit beta OS=Mus musculus OX=10090 GN=Sec61b PE=1 SV=3	1460.15	1484.46	2501.48	1740.55	1739.35	3900.48	4683.48	4075.23	3896.71	3398
	P03953	Cfd	1	39.43	7.74611e-05	0.161407	Sol	28039	Complement factor D OS=Mus musculus OX=10090 GN=Cfd PE=1 SV=1	5197.11	9811.09	7412.74	5217.83	8362.37	23451.1	64191.8	52949.2	27186.1	55268.1
	Q3TVI8	Pbxip1	2	69.16	8.06332e-05	0.329152	Ins	81115	Pre-B-cell leukemia transcription factor-interacting protein 1 OS=Mus musculus OX=10090 GN=Pbxip1 PE=1 SV=2	12947.5	8506.95	13078.6	8143.14	7086.59	28402.3	38339.6	22621	28792.2	33029.9
	Q9D1H9	Mfap4	1	59.25	8.30758e-05	0.271261	Sol	28919	Microfibril-associated glycoprotein 4 OS=Mus musculus OX=10090 GN=Mfap4 PE=1 SV=1	3688.48	4431.77	4767.24	7352.11	5487.95	15062.4	16802.7	30845	15203.7	16930.5
	P13707	Gpd1	10	784.63	8.36049e-05	0.379564	Sol	37548	Glycerol-3-phosphate dehydrogenase [NAD(+)], cytoplasmic OS=Mus musculus OX=10090 GN=Gpd1 PE=1 SV=3	463464	575806	475657	359457	434530	1.6565e+06	959980	1.22873e+06	927288	1.31057e+06
	O08677	Kng1	2	89.99	9.94658e-05	0.408491	Sol	73056	Kininogen-1 OS=Mus musculus OX=10090 GN=Kng1 PE=1 SV=1	20588.4	24257.9	21918	19386.6	19772	44323.7	53396.2	75886.3	38365.9	47330.8
	O89086	Rbm3	3	111.55	0.000124623	0.291501	Ins	16595	RNA-binding protein 3 OS=Mus musculus OX=10090 GN=Rbm3 PE=1 SV=1	13195.1	12583.2	20901.9	16946.7	15459.9	51505	78142.2	66705.5	36632	38324.3
	P32883	Kras	1	75.83	0.000126366	0.34745	Ins	21642	GTPase KRas OS=Mus musculus OX=10090 GN=Kras PE=1 SV=1	1457.43	2470.07	2272.8	3159.24	1548.87	6083.01	5203.04	6835.98	7436.92	5836.7
	Q8BGK2	Adprhl1	3	217.49	0.000130517	2.0882	Sol	39860	[Protein ADP-ribosylarginine] hydrolase-like protein 1 OS=Mus musculus OX=10090 GN=Adprhl1 PE=1 SV=1	114272	111243	123677	105742	128222	41726	75737.6	62412.7	47634.7	51751.6
	P51637	Cav3	1	74.98	0.00013178	0.214655	Sol / Ins	17347	Caveolin-3 OS=Mus musculus OX=10090 GN=Cav3 PE=1 SV=1	3720.71	2899.94	4325.16	1278.03	2712.4	13019	9402.4	15264.5	16188.4	15708.1
	Q3TJD7	Pdlim7	4	181.78	0.000144294	0.447387	Ins	50087	PDZ and LIM domain protein 7 OS=Mus musculus OX=10090 GN=Pdlim7 PE=1 SV=1	96490.2	124893	134206	103314	80635.7	301411	214276	207128	210494	272667
	Q9CRD0	Ociad1	1	60.58	0.000148773	0.484658	Ins	27593	OCIA domain-containing protein 1 OS=Mus musculus OX=10090 GN=Ociad1 PE=1 SV=1	3512.13	3594.9	5352.83	4612.74	3564.19	7281.61	9764.9	8343.83	9903.21	7286.55
	Q99MR9	Ppp1r3a	1	36.35	0.000157894	0.453428	Ins	121360	Protein phosphatase 1 regulatory subunit 3A OS=Mus musculus OX=10090 GN=Ppp1r3a PE=1 SV=2	3413.49	3211.94	3284.57	2316.94	2082.9	7217.05	7173.49	5148.52	6221.31	5798.85
	Q8CI43	Myl6b	10	728.9	0.00017183	2.61307	Sol / Ins	22735	Myosin light chain 6B OS=Mus musculus OX=10090 GN=Myl6b PE=1 SV=1	728171	620093	1.03608e+06	698665	649475	232756	253421	383107	348030	211078
	P40142	Tkt	4	291.85	0.000229586	0.470729	Sol	67588	Transketolase OS=Mus musculus OX=10090 GN=Tkt PE=1 SV=1	69060.5	58423.9	79896.9	70591.4	79711.4	129311	161125	208817	145575	115023
	Q6PB66	Lrpprc	8	477.36	0.000231237	2.10989	Sol / Ins	156516	Leucine-rich PPR motif-containing protein, mitochondrial OS=Mus musculus OX=10090 GN=Lrpprc PE=1 SV=2	229067	216696	216268	246848	248727	96708.6	165954	107022	97148.4	81824.4
	P08752	Gnai2	1	74.18	0.000276136	0.356024	Ins	40463	Guanine nucleotide-binding protein G(i) subunit alpha-2 OS=Mus musculus OX=10090 GN=Gnai2 PE=1 SV=5	486.339	324.511	423.694	602.425	615.639	1248.19	1456.8	1614.21	1694.9	874.781
	Q921T2	Tor1aip1	1	33.46	0.000359483	0.273871	Ins	66740	Torsin-1A-interacting protein 1 OS=Mus musculus OX=10090 GN=Tor1aip1 PE=1 SV=3	3147.77	820.587	2133.05	2526.71	2301.32	7229.46	7932.17	7824.5	8334.81	8586.35
	P28654	Dcn	15	858.34	0.000374089	0.480776	Sol / Ins	39784	Decorin OS=Mus musculus OX=10090 GN=Dcn PE=1 SV=1	1.11491e+06	1.36893e+06	999433	1.04613e+06	939555	1.84083e+06	1.76339e+06	3.01579e+06	2.65217e+06	2.10309e+06
	P23953	Ces1c	5	314.35	0.000404415	0.45085	Sol	61017	Carboxylesterase 1C OS=Mus musculus OX=10090 GN=Ces1c PE=1 SV=4	62222.1	84067.4	76600.1	68381.9	63561.8	113551	157612	212521	119739	183609
	Q9R0P9	Uchl1	3	138.74	0.000405233	2.21717	Sol	24822	Ubiquitin carboxyl-terminal hydrolase isozyme L1 OS=Mus musculus OX=10090 GN=Uchl1 PE=1 SV=1	78983.5	127771	120988	87299.3	91663.6	33973.3	48651.5	62137.4	43188.7	40586.4
	Q9Z1F9	Uba2	1	30.43	0.000521476	0.327743	Sol	70525	SUMO-activating enzyme subunit 2 OS=Mus musculus OX=10090 GN=Uba2 PE=1 SV=1	1783.64	1498.61	3626.14	1461.54	1063.1	5899.67	6699.24	5133.44	4686.77	6362.68
	P61082	Ube2m	1	80.52	0.000554858	2.65271	Sol	20887	NEDD8-conjugating enzyme Ubc12 OS=Mus musculus OX=10090 GN=Ube2m PE=1 SV=1	14019.9	12637.8	11732	9731.19	14366.2	2843.9	7903.43	4639.17	3497.4	4672.04
	O09110	Map2k3	1	32.95	0.000587163	0.352136	Ins	39271	Dual specificity mitogen-activated protein kinase kinase 3 OS=Mus musculus OX=10090 GN=Map2k3 PE=1 SV=2	2684.42	3160.23	1459.01	1311.54	1660.15	8340.53	5450.73	5248.2	4952.17	5188.48
	P62071	Rras2	1	67.43	0.000605183	0.40253	Sol / Ins	23385	Ras-related protein R-Ras2 OS=Mus musculus OX=10090 GN=Rras2 PE=1 SV=1	1093.4	970.036	585.271	1252.4	966.162	2862.79	1923.25	3116.78	1787.48	2401.4
	O70400	Pdlim1	14	913.78	0.000620819	2.01285	Sol / Ins	35752	PDZ and LIM domain protein 1 OS=Mus musculus OX=10090 GN=Pdlim1 PE=1 SV=4	1.97594e+06	2.13583e+06	2.13801e+06	2.44807e+06	2.11827e+06	796309	1.31203e+06	1.29316e+06	1.24711e+06	724951
	Q9Z2X1	Hnrnpf	1	83.9	0.000656978	0.422097	Ins	45701	Heterogeneous nuclear ribonucleoprotein F OS=Mus musculus OX=10090 GN=Hnrnpf PE=1 SV=3	3543.65	3630.37	7408.6	6340.24	3792.03	12895.7	13734.9	11465.6	9768.95	10687.5
	Q9D0E1	Hnrnpm	1	48.11	0.000710805	0.404305	Ins	77597	Heterogeneous nuclear ribonucleoprotein M OS=Mus musculus OX=10090 GN=Hnrnpm PE=1 SV=3	1804.38	1442.19	1871.71	2406.97	1074.88	4295.59	6057.44	3431.49	3347.41	4139.48
	Q6ZQ73	Cand2	2	141.63	0.000711818	2.30856	Sol / Ins	135546	Cullin-associated NEDD8-dissociated protein 2 OS=Mus musculus OX=10090 GN=Cand2 PE=1 SV=2	41726.2	28679	34904.4	39546.8	35203.3	10428.4	23166.4	19170.4	11548.1	13683.1
	P08551	Nefl	3	193.95	0.000823379	0.212394	Ins	61471	Neurofilament light polypeptide OS=Mus musculus OX=10090 GN=Nefl PE=1 SV=5	12524.9	7045.41	9083.55	11536	3766.19	31384.9	78600.4	38291.6	35752.3	22926
	Q9D6K8	Fundc2	1	86.3	0.000831065	0.328682	Ins	16554	FUN14 domain-containing protein 2 OS=Mus musculus OX=10090 GN=Fundc2 PE=1 SV=1	710.901	1779.3	1565.63	1975.14	1154.69	4830.88	5483.06	2920.03	3499.7	5128.4
	P42208	Septin2	1	48.93	0.000832907	0.492635	Ins	41499	Septin-2 OS=Mus musculus OX=10090 GN=Septin2 PE=1 SV=2	2681.26	2593.74	2676.28	2719.43	1858.43	5401.57	6784.63	5545.1	4022.5	3679.11
	Q7M6Y3	Picalm	1	58.17	0.000885724	0.382935	Ins	71498	Phosphatidylinositol-binding clathrin assembly protein OS=Mus musculus OX=10090 GN=Picalm PE=1 SV=1	1711.73	1255.83	1042.22	1131.44	712.367	2968.48	3458.01	3044.65	3932.31	1882.61
	P09541	Myl4	1	222.11	0.00099667	0.393345	Sol / Ins	21146	Myosin light chain 4 OS=Mus musculus OX=10090 GN=Myl4 PE=1 SV=3	18468.1	10999.8	15160.1	12306	9048.51	34456.8	31131.6	43579.9	19736.9	38841.9
	Q9DCV4	Rmdn1	1	46.11	0.00104299	2.04859	Sol	34978	Regulator of microtubule dynamics protein 1 OS=Mus musculus OX=10090 GN=Rmdn1 PE=1 SV=2	17390.7	15690.8	13293.5	12995.5	15648.2	6291.17	9014.38	6273.32	10297.3	4743.42
	Q8CGC7	Eprs1	5	321.96	0.00106401	2.26045	Sol	169972	Bifunctional glutamate/proline--tRNA ligase OS=Mus musculus OX=10090 GN=Eprs1 PE=1 SV=4	81997.1	50372.5	79146.6	81733.2	87443	25368.2	54640.1	29704.4	28227.2	30474.4
	Q99P72	Rtn4	1	82.58	0.00110739	0.493875	Ins	126535	Reticulon-4 OS=Mus musculus OX=10090 GN=Rtn4 PE=1 SV=2	16520.9	17528.8	9077.29	13424.3	20001.2	32270	24924.7	33471	31241.7	33096.7
	Q9D8S4	Rexo2	1	49.63	0.001237	0.417204	Sol	26722	Oligoribonuclease, mitochondrial OS=Mus musculus OX=10090 GN=Rexo2 PE=1 SV=2	3114.64	1989.38	3207.19	4969.93	3807.22	5519.15	8529.24	10711.1	8038.38	8161.43
	Q9WVK4	Ehd1	2	69.63	0.00130283	0.485281	Ins	60565	EH domain-containing protein 1 OS=Mus musculus OX=10090 GN=Ehd1 PE=1 SV=1	3571.64	4678.07	2910.55	3294.16	2892.17	7069.54	10013.3	7841.15	5634.89	5186.52
	O70373	Xirp1	1	37.52	0.00134037	2.64191	Sol	123355	Xin actin-binding repeat-containing protein 1 OS=Mus musculus OX=10090 GN=Xirp1 PE=1 SV=2	40810	34813.8	35743.8	46502.9	69583.9	11041.3	25535.8	20991.1	11654.9	16871.5
	Q61129	Cfi	1	30.96	0.00135288	0.332506	Sol	67217	Complement factor I OS=Mus musculus OX=10090 GN=Cfi PE=1 SV=3	725.261	1382.54	1704.78	1409.67	703.689	2991.09	4476.31	4799.43	2151.6	3403.6
	Q91YP0	L2hgdh	1	76.78	0.00136901	0.363175	Ins	50866	L-2-hydroxyglutarate dehydrogenase, mitochondrial OS=Mus musculus OX=10090 GN=L2hgdh PE=1 SV=1	4195.37	1853.94	3784.74	5916.9	2524.15	13324.8	9782.6	8967.89	7475.32	10769.8
	P01027	C3	2	114.63	0.00143732	0.321131	Sol	186366	Complement C3 OS=Mus musculus OX=10090 GN=C3 PE=1 SV=3	10227.2	5179.17	7757.21	6329.15	5033.05	13506.3	28228.5	34878	15602.6	15297.9
	O88990	Actn3	37	3579.77	0.00147981	0.283172	Sol / Ins	102978	Alpha-actinin-3 OS=Mus musculus OX=10090 GN=Actn3 PE=2 SV=1	1.28832e+06	1.70514e+06	1.44856e+06	661327	971717	6.00748e+06	1.96689e+06	3.32487e+06	4.88253e+06	5.27191e+06
	Q9JK53	Prelp	6	410.65	0.00156881	0.48748	Ins	43265	Prolargin OS=Mus musculus OX=10090 GN=Prelp PE=1 SV=2	330995	459356	326275	349251	284233	542059	533561	939195	938891	636412
	Q9CQX2	Cyb5b	1	64.22	0.00183715	0.481352	Ins	16308	Cytochrome b5 type B OS=Mus musculus OX=10090 GN=Cyb5b PE=1 SV=1	3095.14	4221.56	7430.03	4911.82	5849.47	12047.4	12095.5	9096.53	11417.5	8335.51
	P00920	Ca2	3	198.49	0.0020259	0.445092	Sol	29014	Carbonic anhydrase 2 OS=Mus musculus OX=10090 GN=Ca2 PE=1 SV=4	30285.8	39786.2	48654	36753.2	20179.3	51082	75667.2	85271.9	92525.7	90109.9
	Q9D7B6	Acad8	1	63.57	0.0029367	0.473891	Sol	44990	Isobutyryl-CoA dehydrogenase, mitochondrial OS=Mus musculus OX=10090 GN=Acad8 PE=1 SV=2	21202.4	12851.4	18947.6	10064.1	8538.65	29370	39111.4	27020.6	26388.8	29207.4
	Q9EQH3	Vps35	1	51.07	0.00348487	2.0169	Sol	91655	Vacuolar protein sorting-associated protein 35 OS=Mus musculus OX=10090 GN=Vps35 PE=1 SV=1	21931.9	16559.7	21034.4	22497.9	26183	6835.19	16996.9	11980.4	10523	7314.46
	P70695	Fbp2	3	270.18	0.0038186	0.459961	Sol	36924	Fructose-1,6-bisphosphatase isozyme 2 OS=Mus musculus OX=10090 GN=Fbp2 PE=1 SV=2	31458.9	81625.3	44742.1	36005.8	41316.1	123708	79114.4	89257.3	80300.4	138854
	Q3UPR9	Sbspon	1	40.2	0.00397236	0.268469	Ins	29444	Somatomedin-B and thrombospondin type-1 domain-containing protein OS=Mus musculus OX=10090 GN=Sbspon PE=2 SV=1	552.33	369.476	348.404	846.203	103.549	1268.83	2501.14	1688.75	1499.49	1310.77
	Q5XKE0	Mybpc2	21	1561.63	0.0053074	0.436993	Sol / Ins	127273	Myosin-binding protein C, fast-type OS=Mus musculus OX=10090 GN=Mybpc2 PE=1 SV=1	690605	926909	860392	607851	717195	2.56545e+06	837470	1.45707e+06	1.84816e+06	1.9944e+06
	Q8CI12	Smtnl2	1	45.08	0.00606482	0.0405476	Ins	49493	Smoothelin-like protein 2 OS=Mus musculus OX=10090 GN=Smtnl2 PE=1 SV=1	0	319.549	701.565	0	0	6282.37	3237.82	2338.59	2817.71	10506.6
	Q9CYT6	Cap2	1	61.02	0.00654188	2.17843	Sol	52829	Adenylyl cyclase-associated protein 2 OS=Mus musculus OX=10090 GN=Cap2 PE=1 SV=1	32300	17716.8	24768.6	27627.5	27005.4	6095.33	21451.2	12723.8	8332.26	10806.5
	P32848	Pvalb	6	374.46	0.00670822	0.411533	Sol	11923	Parvalbumin alpha OS=Mus musculus OX=10090 GN=Pvalb PE=1 SV=3	319630	1.1238e+06	537388	487234	632264	1.68795e+06	838480	1.24587e+06	1.91258e+06	1.84869e+06
	Q9QZZ6	Dpt	3	109.77	0.00680739	0.449566	Ins	23979	Dermatopontin OS=Mus musculus OX=10090 GN=Dpt PE=1 SV=1	64782.2	42161.1	75963.3	49735.9	45015.9	98642.9	174817	175176	98279.3	70699.2
	P49312	Hnrnpa1	1	107.74	0.0085615	0.459907	Ins	34175	Heterogeneous nuclear ribonucleoprotein A1 OS=Mus musculus OX=10090 GN=Hnrnpa1 PE=1 SV=2	1192.39	1514.13	1640.38	1741.96	919.358	2627.67	3463.55	3937.39	1479.21	3730.51
	Q8R146	Apeh	3	133.62	0.00919425	2.05373	Sol	81529	Acylamino-acid-releasing enzyme OS=Mus musculus OX=10090 GN=Apeh PE=1 SV=3	19237.6	51094.5	22122.1	38361.8	35234.7	12862.7	16484.1	15193.8	15826.4	20486.2
	Q61838	Pzp	3	113.47	0.00946997	0.390068	Sol	165748	Pregnancy zone protein OS=Mus musculus OX=10090 GN=Pzp PE=1 SV=3	42941.1	12731.1	58294	27174	19468.3	52663.2	88901.9	104514	60041.8	105624
	* Identified in soluble (Sol) or insoluble (Ins) fractions.

## Sheet: Table S5
	Supplemental Table S5. GO biological process terms that were enriched in proteins significantly decreased or increased in hypergravity, HU, and spaceflight experiments. GO analysis was performed using DAVID Bioinformatics Resources 2021 (https://david.ncifcrf.gov/) (EASE score < 0.05).
	Experiment		GO-term	Description	Count	p-value
	3-g/1-g	increased	GO:0002026	regulation of the force of heart contraction	2	0.0147644
			GO:0060048	cardiac muscle contraction	2	0.0318397
		decreased	GO:0006094	gluconeogenesis	2	0.0142315
	A1-g/μ-g	increased	GO:0006631	fatty acid metabolic process	4	0.00244199
			GO:0006629	lipid metabolic process	6	0.00251684
			GO:0006412	translation	4	0.0075707
			GO:0030049	muscle filament sliding	2	0.00935776
			GO:0075522	IRES-dependent viral translational initiation	2	0.0159902
		decreased	GO:0007596	blood coagulation	14	6.62685e-18
			GO:0007599	hemostasis	12	3.02169e-17
			GO:0042730	fibrinolysis	9	3.36178e-16
			GO:0010951	negative regulation of endopeptidase activity	12	3.75432e-14
			GO:0010466	negative regulation of peptidase activity	12	4.26729e-12
			GO:0006956	complement activation	7	1.96639e-10
			GO:0050778	positive regulation of immune response	7	1.67727e-09
			GO:0006953	acute-phase response	7	1.11527e-08
			GO:1905920	positive regulation of CoA-transferase activity	5	3.1794e-08
			GO:0010873	positive regulation of cholesterol esterification	5	5.28257e-08
			GO:0051918	negative regulation of fibrinolysis	5	5.28257e-08
			GO:0031639	plasminogen activation	5	1.23747e-07
			GO:0006957	complement activation, alternative pathway	5	2.48694e-07
			GO:0034375	high-density lipoprotein particle remodeling	5	2.48694e-07
			GO:0033700	phospholipid efflux	5	3.38078e-07
			GO:0043691	reverse cholesterol transport	5	1.18151e-06
			GO:0034380	high-density lipoprotein particle assembly	4	3.60097e-06
			GO:0045087	innate immune response	14	6.59018e-06
			GO:0042157	lipoprotein metabolic process	5	7.41579e-06
			GO:0033344	cholesterol efflux	5	8.44896e-06
			GO:0050766	positive regulation of phagocytosis	6	8.4732e-06
			GO:0008203	cholesterol metabolic process	7	8.72157e-06
			GO:0072378	blood coagulation, fibrin clot formation	4	1.05166e-05
			GO:0030193	regulation of blood coagulation	4	1.05166e-05
			GO:0070527	platelet aggregation	5	1.70237e-05
			GO:1903028	positive regulation of opsonization	4	1.81217e-05
			GO:0030168	platelet activation	5	1.89106e-05
			GO:0006958	complement activation, classical pathway	8	3.41466e-05
			GO:0051258	protein polymerization	4	3.5171e-05
			GO:0007160	cell-matrix adhesion	6	4.54484e-05
			GO:0042632	cholesterol homeostasis	6	6.07607e-05
			GO:0002376	immune system process	11	8.09734e-05
			GO:0051919	positive regulation of fibrinolysis	3	9.79385e-05
			GO:0010903	negative regulation of very-low-density lipoprotein particle remodeling	3	9.79385e-05
			GO:0030451	regulation of complement activation, alternative pathway	3	9.79385e-05
			GO:0048260	positive regulation of receptor-mediated endocytosis	4	0.000140678
			GO:0030300	regulation of intestinal cholesterol absorption	3	0.000162798
			GO:0045921	positive regulation of exocytosis	4	0.000244705
			GO:0070328	triglyceride homeostasis	4	0.000325961
			GO:0010875	positive regulation of cholesterol efflux	4	0.000325961
			GO:0034097	response to cytokine	5	0.000335943
			GO:0034372	very-low-density lipoprotein particle remodeling	3	0.000340068
			GO:0001798	positive regulation of type IIa hypersensitivity	3	0.000452224
			GO:0090277	positive regulation of peptide hormone secretion	3	0.000452224
			GO:0032489	regulation of Cdc42 protein signal transduction	3	0.000452224
			GO:0016064	immunoglobulin mediated immune response	4	0.000496655
			GO:0051006	positive regulation of lipoprotein lipase activity	3	0.000881265
			GO:0090205	positive regulation of cholesterol metabolic process	3	0.000881265
			GO:0030212	hyaluronan metabolic process	3	0.000881265
			GO:0006094	gluconeogenesis	4	0.00098886
			GO:0010898	positive regulation of triglyceride catabolic process	3	0.00105472
			GO:0050821	protein stabilization	6	0.00129688
			GO:0034116	positive regulation of heterotypic cell-cell adhesion	3	0.00144656
			GO:0030195	negative regulation of blood coagulation	3	0.0016647
			GO:0042026	protein refolding	3	0.00189749
			GO:0045723	positive regulation of fatty acid biosynthetic process	3	0.00189749
			GO:0050714	positive regulation of protein secretion	4	0.00198086
			GO:0030308	negative regulation of cell growth	5	0.00226298
			GO:0070374	positive regulation of ERK1 and ERK2 cascade	6	0.00264065
			GO:0046470	phosphatidylcholine metabolic process	3	0.00268257
			GO:0051592	response to calcium ion	4	0.00281714
			GO:0046889	positive regulation of lipid biosynthetic process	3	0.00327703
			GO:0031396	regulation of protein ubiquitination	3	0.00359523
			GO:0043434	response to peptide hormone	4	0.00427817
			GO:0071347	cellular response to interleukin-1	4	0.00458465
			GO:0034622	cellular macromolecular complex assembly	3	0.00500513
			GO:0006869	lipid transport	5	0.0059436
			GO:1902042	negative regulation of extrinsic apoptotic signaling pathway via death domain receptors	3	0.00620334
			GO:0006826	iron ion transport	3	0.00662895
			GO:0016525	negative regulation of angiogenesis	4	0.0077283
			GO:2000352	negative regulation of endothelial cell apoptotic process	3	0.0079829
			GO:0060621	negative regulation of cholesterol import	2	0.00813509
			GO:0072377	blood coagulation, common pathway	2	0.00813509
			GO:1902998	positive regulation of neurofibrillary tangle assembly	2	0.00813509
			GO:0048741	skeletal muscle fiber development	3	0.00996402
			GO:0006508	proteolysis	8	0.0108268
			GO:0006641	triglyceride metabolic process	3	0.011028
			GO:0051788	response to misfolded protein	2	0.0121781
			GO:1900221	regulation of beta-amyloid clearance	2	0.0121781
			GO:0002434	immune complex clearance	2	0.0121781
			GO:0006695	cholesterol biosynthetic process	3	0.0127134
			GO:0065003	macromolecular complex assembly	4	0.0130207
			GO:0060192	negative regulation of lipase activity	2	0.0162048
			GO:0018206	peptidyl-methionine modification	2	0.0162048
			GO:0031100	animal organ regeneration	3	0.0170491
			GO:0031638	zymogen activation	3	0.0170491
			GO:0046034	ATP metabolic process	3	0.0183878
			GO:0045429	positive regulation of nitric oxide biosynthetic process	3	0.0190734
			GO:0045907	positive regulation of vasoconstriction	3	0.0197696
			GO:1902995	positive regulation of phospholipid efflux	2	0.0202153
			GO:0002719	negative regulation of cytokine production involved in immune response	2	0.0202153
			GO:0033986	response to methanol	2	0.0202153
			GO:0070370	cellular heat acclimation	2	0.0202153
			GO:0043152	induction of bacterial agglutination	2	0.0202153
			GO:0046687	response to chromate	2	0.0202153
			GO:0034605	cellular response to heat	3	0.0204764
			GO:0042311	vasodilation	3	0.0226591
			GO:0006986	response to unfolded protein	3	0.0234072
			GO:0009408	response to heat	3	0.0241654
			GO:0042158	lipoprotein biosynthetic process	2	0.0242096
			GO:0051838	cytolysis by host of symbiont cells	2	0.0242096
			GO:1902949	positive regulation of tau-protein kinase activity	2	0.0242096
			GO:0018158	protein oxidation	2	0.0242096
			GO:0051702	interaction with symbiont	2	0.0242096
			GO:0070434	positive regulation of nucleotide-binding oligomerization domain containing 2 signaling pathway	2	0.0242096
			GO:0032757	positive regulation of interleukin-8 production	3	0.027297
			GO:0017038	protein import	2	0.0281879
			GO:0015886	heme transport	2	0.0281879
			GO:0034382	chylomicron remnant clearance	2	0.0281879
			GO:0020027	hemoglobin metabolic process	2	0.0281879
			GO:0034384	high-density lipoprotein particle clearance	2	0.0281879
			GO:0007568	aging	4	0.0313421
			GO:0090063	positive regulation of microtubule nucleation	2	0.0321502
			GO:0051180	vitamin transport	2	0.0321502
			GO:0001812	positive regulation of type I hypersensitivity	2	0.0321502
			GO:0090324	negative regulation of oxidative phosphorylation	2	0.0321502
			GO:0010628	positive regulation of gene expression	7	0.0382422
			GO:0030198	extracellular matrix organization	4	0.0399304
			GO:0035886	vascular smooth muscle cell differentiation	2	0.0400268
			GO:0090084	negative regulation of inclusion body assembly	2	0.0400268
			GO:0030449	regulation of complement activation	2	0.0400268
			GO:0006072	glycerol-3-phosphate metabolic process	2	0.0400268
			GO:1900004	negative regulation of serine-type endopeptidase activity	2	0.0400268
			GO:0014883	transition between fast and slow fiber	2	0.0400268
			GO:0032436	positive regulation of proteasomal ubiquitin-dependent protein catabolic process	3	0.0403674
			GO:1903265	positive regulation of tumor necrosis factor-mediated signaling pathway	2	0.0439414
			GO:0014068	positive regulation of phosphatidylinositol 3-kinase signaling	3	0.0441816
			GO:1905907	negative regulation of amyloid fibril formation	2	0.0478402
			GO:0007597	blood coagulation, intrinsic pathway	2	0.0478402
			GO:0002455	humoral immune response mediated by circulating immunoglobulin	2	0.0478402
	Control/HU	increased	GO:0006936	muscle contraction	3	0.00234811
			GO:0030049	muscle filament sliding	2	0.00866717
			GO:0030036	actin cytoskeleton organization	3	0.0260985
			GO:0001666	response to hypoxia	3	0.0265765
			GO:0003009	skeletal muscle contraction	2	0.0342382
			GO:0055001	muscle cell development	2	0.0390365
			GO:0006464	cellular protein modification process	2	0.0414271
		decreased	GO:0090435	protein localization to nuclear envelope	4	3.60097e-06
			GO:0030036	actin cytoskeleton organization	8	1.92454e-05
			GO:0006998	nuclear envelope organization	4	9.50276e-05
			GO:0051664	nuclear pore localization	3	9.79385e-05
			GO:0030100	regulation of endocytosis	4	0.000356457
			GO:0007155	cell adhesion	10	0.000844229
			GO:0051149	positive regulation of muscle cell differentiation	3	0.00144656
			GO:2001046	positive regulation of integrin-mediated signaling pathway	3	0.0016647
			GO:0006936	muscle contraction	4	0.00171325
			GO:0007097	nuclear migration	3	0.00327703
			GO:0031507	heterochromatin assembly	4	0.0044298
			GO:0006897	endocytosis	5	0.0103653
			GO:0030334	regulation of cell migration	4	0.014213
			GO:0009888	tissue development	3	0.0145037
			GO:0030451	regulation of complement activation, alternative pathway	2	0.0162048
			GO:0006879	cellular iron ion homeostasis	3	0.0197696
			GO:0030155	regulation of cell adhesion	3	0.0234072
			GO:0030335	positive regulation of cell migration	5	0.0239699
			GO:0034165	positive regulation of toll-like receptor 9 signaling pathway	2	0.0321502
			GO:0045785	positive regulation of cell adhesion	3	0.0348981
			GO:0048743	positive regulation of skeletal muscle fiber development	2	0.0360964
			GO:0031175	neuron projection development	4	0.0372921
			GO:0035886	vascular smooth muscle cell differentiation	2	0.0400268
			GO:0035022	positive regulation of Rac protein signal transduction	2	0.0478402
			GO:0006880	intracellular sequestering of iron ion	2	0.0478402
			GO:0045010	actin nucleation	2	0.0478402
			GO:0051926	negative regulation of calcium ion transport	2	0.0478402

## Sheet: Table S6
Supplemental Table S6. Results of quantitative analysis of the EDL muscles of spaceflight and hypergravity experimental mice. Of five proteins in the mouse soleus muscle that were altered in response to changes in gravity loading, none exhibited changes in the EDL (p < 0.01, fold change ≤ 0.5 or ≥ 2).
	Accession	Gene name	Description	Unique peptides	Confidence score	p-value	Fold change		Fractions*
Space flight	Q8CI43	Myl6b	Myosin light chain 6B	13	1082.87	0.0166986	A1-g/μ-g	0.854166	1;2
	P13707	Gpd1	Glycerol-3-phosphate dehydrogenase [NAD(+)], cytoplasmic	29	2368.45	0.103353		1.03747	1;2
	P70695	Fbp2	Fructose-1,6-bisphosphatase isozyme 2	5	466.94	0.296953		1.05685	1
	O88990	Actn3	Alpha-actinin-3	70	8215.06	0.0707008		1.06789	1;2
	P32848	Pvalb	Parvalbumin alpha	23	1486.18	0.00493493		1.20758	1
Hypergravity	Q8CI43	Myl6b	Myosin light chain 6B	19	1435.9	0.110565	3g/1g	0.878262	1;2
	P13707	Gpd1	Glycerol-3-phosphate dehydrogenase [NAD(+)], cytoplasmic	23	2003.3	0.190919		0.955392	1;2
	P70695	Fbp2	Fructose-1,6-bisphosphatase isozyme 2	6	520.13	0.0698122		0.823788	2
	O88990	Actn3	Alpha-actinin-3	89	8931.62	0.0138204		0.881593	1;2
	P32848	Pvalb	Parvalbumin alpha	17	1350.64	0.448111		0.900448	2
* Identified in soluble (Sol) or insoluble (Ins) fractions.

## Sheet: Table S7
	Supplemental Table S7. Basal clinical information of patients recruited in the verification study.
	Osteoporosis											Healthy
	Age	Sex	PSL*	RA**	Fracture	Treatment ***	T-score	Bone metabolic markers ****
								TRACP-5b (mU/dL)	BAP (U/L)	P1NP (mg/L)		Age	Sex
	76	F	×		×	〇	-4.6	115	5.3	10.2		50	F
	68	F	×		〇	〇	-4.3	1340	88.6	120		50	F
	83	F	×		〇	×	-4.3	433	17.2	66.6		60	F
	82	F	×		〇	×	-4.2	387	11.8	70.6		50	F
	50	F	×		〇	×	-4.2	306	12.1	89.8		50	F
	80	F	○	〇	〇	〇	-4	304	11.7	19.4		50	F
	72	F	×		〇	〇	-3.9	134	8.4	21.2		50	F
	57	F	○		〇	〇	-3.9	375	16.6	133		50	F
	68	F	×		〇	×	-3.8	476	45.2	100		60	F
	66	F	○		×	〇	-3.7	287	8.5	24.3		60	M
	74	F	○		〇	〇	-3.7	877	20.5	40.4		60	M
	72	F	×		×	×	-3.7	262	8.2	40.8		60	M
	76	F	×	〇	×	〇	-3.6	281	9.5	12.3		50	F
	61	F	×		×	〇	-3.6	191	10.7	34.6		50	F
	67	F	×	〇	×	×	-3.5	495	27	65.4		50	F
	69	F	×		〇	〇	-3.5	298	10.2	34.3		50	F
	54	F	○		〇	〇	-3.5	511	8.2	29.1		50	F
	80	F	×		×	×	-3.5	1140	16.6	95.2		50	F
	71	F	○		〇	〇	-3.4	243	6.3	9.7		50	F
	29	M	×		×	×	-3.4	1600	95.3	646		50	F
	80	F	×		〇	〇	-3.4	275	9.7	40.1		50	F
	79	F	×	〇	×	×	-3.3	585	96	50.1		50	F
	68	F	×	〇	×	〇	-3.3	499	14.9	51.6		50	F
	71	F	×		〇	×	-3.3	231	11	26.7		50	F
	63	F	×		×	〇	-3.2	99	6.1	9.5		50	F
	68	F	×		×	×	-3.2	337	11.5	36.5		50	F
	61	F	×		×	×	-3.2	482	17.1	66.1		50	F
	77	F	×	〇	〇	〇	-3.1	1140	30.9	72.2		50	F
	72	F	×		〇	×	-3	776	24.9	129		50	F
	62	F	×	〇	〇	〇	-3	177	18.2	516		60	F
	77	F	×		×	×	-3	709	13.9	64.8
	76	F	×		〇	〇	-3	243	15.4	151
	62	F	×		〇	〇	-2.9	118	6.4	16.9
	75	F	×	〇	×	〇	-2.9	468	12.2	20.7
	81	F	×		〇	×	-2.9	428	20.9	71.6
	59	F	×		〇	×	-2.9	305	22.8	54.8
	73	F	×		〇	〇	-2.8	1330	35.5	309
	64	F	×		×	〇	-2.8	106	4.6	9.3
	80	F	×		×	〇	-2.7	207	8	12
	85	F	×		×	〇	-2.7	335	15.3	77.1
	71	F	×		〇	×	-2.6	376	18.6	89.6
	31	M	×		〇	×	-2.6	422	12.5	43.7
	71	F	×	〇	×	〇	-2.6	128	12.9	61
	74	F	○	〇	〇	〇	-2.5	235	10.8	25.6
	78	F	×	〇	×	〇	-2.5	604	16.6	171
	58	F	×	〇	〇	×	-2.5	573	18	62.9
	* Prednisolone
	** Rheumatoid arthritis
	*** Treatment of osteoporosis
	**** TRACP5b; bone resorption marker, BAP and P1NP; bone formation marker.
